# Supplementary material for: Regulation of the one carbon folate cycle as a shared metabolic signature of longevity
Source: Nat Commun. 2021 Jun 9;12:3486. doi: 10.1038/s41467-021-23856-9 (PMC8190293; doi:10.1038/s41467-021-23856-9)
Supplement: Supplementary file 4 — Supplemental Data 1 [file 41467_2021_23856_MOESM4_ESM.xlsx]

## Sheet: Supplemental information
Supplementary Data 1
Regulation of the one carbon folate cycle as a shared metabolic signature of longevity
Authors: Andrea Annibal1, 1Rebecca George Tharyan1 ,1Maribel Schoenewolff1, Hannah Tam1, Christian Latza1, Markus Max Karl Auler1 Adam Antebi1,2,3
1Max Planck Institute for Biology of Ageing, Joseph Stelzmann Str. 9b, 50931, Cologne, Germany
2Cologne Excellence Cluster on Cellular Stress Responses in Aging-Associated Diseases (CECAD), University of Cologne, 50931, Cologne, Germany
3Corresponding author
Supplemental Table Summary
S1 -tab	Metabolomics raw data of longevity mutants, (linked to Figure 1a).

## Sheet: S1
	Average						log2 FC				p value				fdr
Compounds/ relative peak area	WT-25	glp 1	WT	daf-2	eat-2	isp-1	log2FC(glp-1/WT-25)	log2FC(daf-2/WT)	log2FC(eat-2/WT)	log2FC(isp-1/WT)	p(glp-1/WT25)	p(daf-2/WT)	p(eat-2/WT)	p(isp-1/WT)	fdr(glp-1/WT25)	fdr(daf-2/WT)	fdr(eat-2/WT)	fdr(isp 1/WT)
2 Amino benzoic acid	6.69202	7.42626	6.31769	2.64749	0.482257	3.12248	0.150193	-1.25477	-3.71152	-1.0167	0.612829	3.10704e-05	0.000580343	0.000510915	0.32431	0.0108393	0.00542901	0.00519879
5 Methyltetrahydrofolate	0.00245623	0.00334002	0.00325498	0.000892321	0.000596459	0.000562406	0.443412	-1.86701	-2.44815	-2.53296	0.189554	0.00164458	0.331993	0.90145	0.067586	0.169922	0.467369	0.935315
Acetyl arginine	0.0173871	0.0285691	0.0162192	0.00690771	0.0110234	0.0154532	0.716435	-1.23142	-0.557129	-0.0697983	0.0243543	0.0796875	0.394272	0.121178	0.748047	0.208691	0.522095	0.231958
Acetyl carnitine	0.0150055	0.0186444	0.0348402	0.0169794	0.0482031	0.015684	0.313251	-1.03697	0.468372	-1.15146	0.661634	0.102906	0.00411328	0.206902	0.449835	0.071849	0.019396	0.338992
Acetyl glucosamine	0.00377527	0.00270252	0.00279926	0.00564684	0.000613736	0.00418071	-0.482274	1.01239	-2.18936	0.5787	0.312558	0.0267575	0.00520029	0.895815	0.969152	0.517207	0.0213913	0.932805
Acetyl glucosamine	0.0127073	0.0232402	0.00743172	0.00426825	0.00493609	0.0140028	0.870966	-0.800052	-0.590326	0.913944	0.000996117	0.139512	0.00564	0.37755	0.021255	0.208691	0.0230366	0.512832
Acetyl ornithine	0.0794319	0.0804145	0.0960014	0.144452	0.184967	0.10058	0.017737	0.589463	0.946139	0.067215	0.962468	0.385724	0.00174678	0.698262	0.238475	0.0410132	0.0110869	0.775007
Acetyl serine	0.680404	0.332044	0.835997	1.0732	0.311682	0.983718	-1.03502	0.360355	-1.42342	0.234748	0.00509387	0.102878	0.00871608	0.37344	0.0121493	0.132518	0.0310143	0.510838
Acetyl spermidine	0.122734	0.0806995	0.0634799	0.0855804	0.107931	0.057072	-0.604908	0.43098	0.765739	-0.153517	0.125816	0.0130818	0.0379754	0.267174	0.0147826	0.779346	0.0933293	0.404598
Acetyl putrescine	0.0851579	0.107747	0.0545364	0.083457	0.0439738	0.0485767	0.339433	0.613813	-0.310576	-0.166956	0.294164	0.0285942	0.0895599	0.443133	0.0263906	0.960181	0.188206	0.571149
Adenine	0.323963	0.103753	0.363199	0.17447	1.00296	0.263369	-1.64268	-1.05778	1.46543	-0.463675	0.00198997	0.0594047	0.0183831	0.800474	0.701795	0.195584	0.053579	0.859768
Adenosine	0.0651515	0.0194465	0.0339816	0.0318419	0.0760552	0.0499206	-1.74429	-0.0938297	1.16229	0.554882	0.00254873	0.70813	0.823435	0.000916833	0.72408	0.560711	0.879543	0.00709017
Adenylsuccinic acid	0.0351789	0.00883593	0.0235436	0.024112	0.013258	0.0305725	-1.99326	0.0344142	-0.828468	0.3769	0.00705265	0.945281	7.79116e-05	0.799567	0.0422654	0.0550664	0.00132908	0.859768
ADP	0.0165601	0.0153967	0.0186651	0.0143779	0.0107287	0.0198962	-0.105091	-0.376489	-0.798866	0.0921466	0.597735	0.0944197	0.26513	0.202774	0.100059	0.20586	0.402553	0.335339
Alpha ketoglutarate	0.00744784	0.00701523	0.00572447	0.00513675	0.00544915	0.0101746	-0.0863316	-0.156285	-0.0711094	0.829759	0.629201	0.4302	0.0016324	0.285458	0.734859	0.024476	0.0108393	0.426158
Amino deoxy phosphonogluconpyranose	0.103734	0.117995	0.113071	0.0676225	0.0577885	0.0957005	0.185838	-0.741651	-0.968372	-0.240627	0.644843	0.00616981	0.136629	0.0589758	0.775007	0.325873	0.25157	0.132069
Amino oxonoate	0.108239	0.0965114	0.0511684	0.0972883	0.0977865	0.117502	-0.165443	0.927013	0.934382	1.19936	0.69592	0.192165	0.00481431	0.62049	0.0313013	0.0658154	0.0209947	0.716901
Aminoadipic acid	1.85658	3.46826	2.04815	1.27833	0.242815	1.91679	0.901565	-0.680058	-3.07639	-0.0956298	0.0135541	0.0189884	3.86977e-07	0.00293794	0.711876	0.000819129	6.30015e-05	0.0162143
Aminodecanoic acid	0.0155728	0.0187931	0.00399747	0.00549298	0.00520068	0.00540178	0.271168	0.458503	0.379614	0.434349	0.0410587	0.100717	4.03916e-05	0.534683	0.0206123	0.00603763	0.000937086	0.652875
AMP	1.67879	0.927281	1.34051	1.74655	0.994203	1.42442	-0.856344	0.38173	-0.431165	0.0875939	0.00897892	0.0234893	0.00625306	0.058205	0.0192836	0.0796811	0.024476	0.130848
Arginine	0.953774	1.60421	1.10815	1.88686	0.518572	1.22652	0.750145	0.767833	-1.09554	0.146418	0.00451338	0.00070786	0.00175505	0.316006	0.451437	0.00601915	0.0110869	0.451437
Arginyl glutamine	0.136939	0.312117	0.281587	0.44589	0.0801413	0.460499	1.18856	0.663109	-1.81296	0.70962	0.00392321	0.0311855	1.43218e-05	0.467514	0.308942	0.144291	0.000488625	0.593343
Aspartic acid	0.00686809	0.00520061	0.0105572	0.0173155	0.00461519	0.0121312	-0.401228	0.713837	-1.19377	0.20049	0.315602	0.000695316	0.948982	0.35157	0.10222	0.241772	0.9617	0.490169
Betaine	7.59085	8.88993	8.97589	11.6092	2.42606	9.81742	0.227911	0.371146	-1.88744	0.129289	0.178973	0.0659259	0.69769	0.475867	0.0904885	0.0057251	0.775007	0.597409
Biotin	0.00944341	0.00386825	0.0108635	0.00909818	0.0107046	0.00895218	-1.28763	-0.255837	-0.0212558	-0.279177	0.0424817	0.128389	0.242295	0.78515	0.00114272	0.0159292	0.373753	0.85119
cAMP	0.0119866	0.00758495	0.00733631	0.0021812	0.00784008	0.00618176	-0.660214	-1.74993	0.0958147	-0.247036	0.0366635	0.000651477	0.724274	0.261845	0.636154	0.94893	0.794101	0.398609
Carnitine	0.513585	0.937688	0.351085	0.103643	0.271095	0.389939	0.868504	-1.76019	-0.373023	0.151429	5.94311e-05	0.00282881	0.0539384	0.925622	0.0524991	0.505439	0.123733	0.950197
Carnosine	0.00303778	0.00349366	0.00355772	0.00360462	0.00375796	0.00410824	0.20172	0.0188938	0.0789971	0.207567	0.51331	0.921661	0.19259	0.412679	0.0313013	0.917689	0.325873	0.541525
cCMP	0.00175242	0.000622717	0.000678548	0.000550501	0.000428124	0.000697604	-1.4927	-0.301705	-0.664424	0.0399576	0.0179221	0.368622	7.71635e-05	3.30327e-06	0.513842	0.000880916	0.00132908	0.00019159
CDP ethanolamine	0.000927801	0.0012401	0.000922718	0.000941017	0.00106391	0.00107574	0.418573	0.0283306	0.205409	0.221365	0.00901262	0.871805	0.132974	0.261555	0.0209947	0.125619	0.247344	0.398609
cGMP	0.000523334	0.000653596	0.00061374	0.000289104	0.000289786	0.000317547	0.320668	-1.08604	-1.08264	-0.950658	0.380952	3.49329e-05	0.279495	0.00299127	0.526103	0.59481	0.421057	0.0162143
Choline	5.5344	7.66888	4.35344	5.13756	5.66253	5.4481	0.470587	0.238928	0.379291	0.323598	0.00471462	0.0552289	0.108349	0.559558	0.0261368	0.359238	0.214766	0.669716
Citrulline	0.00232494	0.00277068	0.00297079	0.00274904	0.00251515	0.00426469	0.253048	-0.111915	-0.240201	0.521594	0.398206	0.470321	0.194763	0.554212	0.461542	0.435616	0.32722	0.668599
CMP	0.0534191	0.0615985	0.0277155	0.0226569	0.0212529	0.0244275	0.205541	-0.290741	-0.383031	-0.182184	0.00684964	0.225265	0.576431	0.00396135	0.0695617	0.698666	0.685102	0.0193074
CMP hydrate	0.0693899	0.0897369	0.0433744	0.032853	0.0304363	0.0358403	0.370976	-0.400819	-0.511053	-0.275262	0.327058	0.296923	0.00887111	0.495722	0.227666	0.503807	0.0313013	0.620991
CoenzymeA	0.0240769	0.0167483	0.0119705	0.0133116	0.0108602	0.0214044	-0.523631	0.153206	-0.140433	0.838427	0.0255459	0.591457	0.994227	0.0544263	0.169562	0.229456	0.995525	0.12428
Cystathionine	0.00631431	0.00413986	0.00635924	0.00766025	0.0109946	0.00543523	-0.609044	0.268538	0.789866	-0.226512	0.116188	0.366563	0.0158143	0.015775	0.773548	0.0263035	0.0477723	0.0477723
Cystinyl glycine	0.0111568	0.00645225	0.00447757	0.00348098	0.00447073	0.00306651	-0.790052	-0.36322	-0.00220526	-0.546118	0.0792266	0.117893	0.337273	0.229135	0.0209947	0.81852	0.472509	0.363096
Cytidine diphosphocholine	0.00180434	0.00192013	0.000831574	0.00270203	0.000404581	0.000396342	0.0897305	1.70013	-1.03942	-1.0691	0.692192	0.00693867	0.45524	0.644902	0.927606	0.170219	0.581584	0.734859
Cytidine	0.0201337	0.0288295	0.0110603	0.0123527	0.00803336	0.017717	0.517929	0.15944	-0.461309	0.679753	0.00480926	0.75078	0.375844	0.0951093	0.018983	0.444376	0.511712	0.19625
Cytosine	0.0108313	0.0104532	0.0068453	0.00463018	0.00541145	0.00747801	-0.0512544	-0.564045	-0.339097	0.127541	0.889223	0.0801205	0.0651852	0.198558	0.884769	0.000956045	0.143754	0.33093
Decanoyl carnitine	0.00188957	0.00280083	0.0028212	0.00338045	0.0031599	0.00414825	0.567796	0.260903	0.163566	0.556192	0.00379659	0.305755	0.0528999	0.0242369	0.715937	0.00852816	0.123182	0.0675835
Deoxy adenosine	0.000342875	0.000374241	0.000446715	0.000945971	0.000859198	0.000504737	0.126285	1.08244	0.943636	0.176177	0.829852	4.28572e-05	0.0503674	0.165645	0.0158286	0.925862	0.118445	0.290073
Deoxy xylulose phosphate	0.0496921	0.0461279	0.0423476	0.064706	0.0378321	0.0549757	-0.107377	0.611617	-0.162669	0.376513	0.618421	0.00122041	0.000502224	0.163919	0.252864	0.166968	0.00519879	0.28869
Deoxyguanosine	0.0655475	0.0199425	0.033764	0.0325676	0.0746215	0.0559528	-1.71669	-0.0520476	1.14411	0.728726	0.00278365	0.885624	0.141426	0.0248675	0.0456829	0.728793	0.255536	0.0680338
Diaminopimelic acid	0.017892	0.024949	0.0254122	0.0274722	0.0220287	0.0333398	0.479669	0.112454	-0.206136	0.391726	0.0149651	0.636324	0.301321	5.00737e-06	0.426158	0.20586	0.439996	0.000222892
Dihydroxyacetone phosphate	0.0288555	0.0439096	0.0201834	0.0318859	0.0136643	0.0739869	0.605693	0.659752	-0.562754	1.8741	0.284983	0.1008	0.00841135	0.32651	0.0203769	0.00631263	0.0301147	0.461542
Dimethyl arginine	0.02367	0.00466275	0.0792482	0.0254972	0.0404346	0.0653652	-2.34381	-1.63604	-0.970788	-0.277856	0.00436671	0.000788286	0.132202	0.446044	0.0192836	0.68695	0.247344	0.572358
DOPA	0.0180255	0.0311088	0.0360668	0.0321051	0.0262181	0.0312081	0.787281	-0.167873	-0.460108	-0.208753	0.00390292	0.57917	5.65995e-05	0.606297	0.00382244	0.100632	0.00113199	0.70755
Dopaquinone	0.0504722	0.0155721	0.0555316	0.041008	0.0106867	0.0610395	-1.69653	-0.437402	-2.37749	0.136435	0.000349292	0.0414674	0.110494	0.819492	0.640113	0.85119	0.217243	0.876947
Erythronic acid	0.0244263	0.0173117	0.115125	0.106338	0.0657515	0.123625	-0.496692	-0.114543	-0.808104	0.102774	0.518712	0.783761	0.0322954	0.166056	0.057572	0.0213261	0.0814406	0.290073
Erythrose phosphate	0.00142362	0.000808727	0.00513632	0.00347218	0.00126495	0.00385211	-0.815842	-0.564892	-2.02166	-0.415085	0.138572	0.0774388	0.914642	0.571162	0.564322	0.0796811	0.945619	0.681634
FAD	0.00188715	0.000560778	0.00294213	0.000604124	0.00126206	0.00189127	-1.75071	-2.28394	-1.22108	-0.637505	0.0199517	0.00514768	0.315371	0.473566	0.511539	0.969152	0.451437	0.59581
FMN	0.0385439	0.0426003	0.0237618	0.0124656	0.0230948	0.0285427	0.144362	-0.930691	-0.0410735	0.264479	0.436863	0.0309474	0.378636	0.00502605	0.0387468	0.363096	0.513105	0.021255
Formyl kynurenine	0.000835107	0.000734662	0.000566635	0.0005777	0.00079587	0.000733344	-0.18488	0.027901	0.490114	0.37207	0.374834	0.961519	0.000363404	0.000100713	0.0899465	0.0052239	0.00390322	0.00157874
Fumarate/Malate	0.00666372	0.00400178	0.00433264	0.00496095	0.00489034	0.0074084	-0.735684	0.195367	0.174686	0.773914	0.0122921	0.229752	1.97919e-05	0.00499015	0.704159	0.272258	0.000604173	0.021255
Gamma aminobutyric acid	0.0546499	0.0681457	0.0833782	0.0992868	0.024419	0.154482	0.318404	0.251932	-1.77167	0.889696	0.601009	0.152559	0.000286595	0.133481	0.64319	0.749867	0.00332936	0.247344
Gamma glutamyl cysteine	0.02009	0.0081389	0.028474	0.0132026	0.0105646	0.00862161	-1.30357	-1.10882	-1.43041	-1.72362	0.036184	0.000540403	0.0605973	0.356603	0.152346	0.0455859	0.134147	0.494808
Gamma glutamyl putrescine	0.008028	0.00956481	0.0116608	0.0109515	0.00293858	0.0151268	0.252696	-0.0905367	-1.98847	0.375438	0.522315	0.667123	0.00762428	0.385762	0.174351	0.024476	0.0281661	0.517207
GDP	0.00397417	0.00343454	0.00663853	0.0040997	0.00451148	0.00563998	-0.210538	-0.695345	-0.557263	-0.235174	0.0701316	0.0148547	0.137886	4.8801e-05	0.454657	0.427267	0.252864	0.00104832
Glucosamine phosphate	0.106512	0.0728271	0.112618	0.0674714	0.0649698	0.0980007	-0.548463	-0.739087	-0.793593	-0.20057	0.0823657	0.00623049	0.00187243	0.0341365	0.021255	0.00906386	0.0115533	0.0853883
Glucose biphosphate	0.045628	0.0386289	0.0411892	0.0460708	0.0361159	0.0762412	-0.240239	0.161586	-0.189632	0.888304	0.319044	0.288037	0.123709	0.231674	0.97422	0.77577	0.235445	0.364755
Glutamic acid	0.680404	0.332044	0.585538	1.11309	1.18744	0.983718	-1.03502	0.92673	1.02001	0.748482	0.00509387	0.0013127	0.000535605	0.0293309	0.335339	0.109484	0.0052239	0.0767819
Glutamic acid gamma semialdehyde	0.000496811	0.000502636	0.000757539	0.00081535	0.000530641	0.000877353	0.0168179	0.106099	-0.513582	0.211838	0.969181	0.702206	0.235874	0.593238	0.0853883	0.650932	0.36736	0.699346
Glutamine	0.273125	0.357066	0.23723	0.314752	0.476311	0.343573	0.386626	0.407928	1.00562	0.534329	0.203241	0.04587	0.00233498	0.648562	0.21241	0.0378724	0.0141072	0.73758
Glycyl triptophan	0.0042102	0.0051861	0.0034823	0.00296307	0.00250492	0.00302345	0.300761	-0.232944	-0.475273	-0.203842	0.0341553	0.530847	0.415067	0.0102497	0.0369733	0.457056	0.543428	0.0345189
GMP	0.504677	0.797526	0.579449	0.278673	0.165373	0.532354	0.660173	-1.05611	-1.80896	-0.122297	0.105473	0.0118464	0.134334	0.856214	0.0351072	0.711876	0.248133	0.902916
GSH	2.05197	0.691699	0.661136	0.468562	0.845057	0.087484	-1.5688	-0.496709	0.354101	-2.91786	0.0114107	0.322303	0.241808	0.722916	0.964752	0.00632404	0.373753	0.794101
GSSG	0.620687	0.3065	0.303101	0.325218	0.425424	0.297779	-1.01798	0.101608	0.489103	-0.0255542	0.0107305	0.613686	8.22931e-07	6.1663e-06	0.231958	0.000149566	9.36052e-05	0.00023843
Guanine	0.0471735	0.0466528	0.0473468	0.0266241	0.0653874	0.0445886	-0.0160124	-0.830536	0.465745	-0.0865909	0.954772	0.00080686	0.877197	0.67158	0.359835	0.858564	0.92167	0.753417
Guanosine	0.140986	0.168258	0.16453	0.0732197	0.0497172	0.0750288	0.255124	-1.16805	-1.72654	-1.13284	0.120901	1.95805e-06	0.194414	0.187519	0.0238103	0.0203769	0.32722	0.321779
Heptanoyl carnitine	0.00234982	0.00171062	0.00257387	0.00266297	0.00252186	0.0027484	-0.458033	0.0490977	-0.0294514	0.0946554	0.226448	0.794702	0.0010456	0.766663	0.359238	0.426158	0.00758058	0.834267
Hexanoyl carnitine	0.00551127	0.00817498	0.0103311	0.00456235	0.00769146	0.0080685	0.568829	-1.17915	-0.425666	-0.356624	0.00591152	0.00442139	0.00403679	2.92995e-05	0.0555288	0.0180727	0.0193289	0.000809224
Hexose	0.0170387	0.0193408	0.0207235	0.0252017	0.00565174	0.0195576	0.182834	0.282257	-1.8745	-0.0835395	0.224727	0.284043	0.291682	0.238166	0.024476	0.899641	0.430472	0.369349
Hexose phosphate	0.151238	0.221852	0.0676852	0.150753	0.00832995	0.525408	0.552777	1.15527	-3.02246	2.95652	0.00061008	0.00358338	0.364853	0.00797721	0.444376	0.267035	0.502647	0.0289813
Histidine	0.0646989	0.101645	0.0372085	0.0387123	0.0475166	0.0514223	0.651721	0.0571566	0.352799	0.466761	0.00628779	0.848574	4.84957e-06	0.000174769	0.16757	0.00725746	0.000222892	0.00253415
Homocitrulline	4.60053e-05	6.5413e-05	5.87016e-05	4.58908e-05	6.84734e-05	4.29583e-05	0.50778	-0.355195	0.222144	-0.450463	0.307232	0.148711	0.29742	0.0303633	0.0658154	0.63696	0.435616	0.0786192
Homocysteine	0.00441806	0.00300807	0.00217495	0.00538576	0.00546561	0.00466069	-0.554572	1.30817	1.3294	1.09956	0.078007	0.000950978	0.471691	0.0121487	0.165102	0.0115012	0.59481	0.0385042
Hydroxy deoxy guanosine	0.13543	0.0747767	0.0787689	0.0645651	0.115299	0.158276	-0.856891	-0.286872	0.54968	1.00674	0.0233808	0.515059	0.0264501	0.922752	0.760831	9.36052e-05	0.071413	0.94893
Hypoxanthine	0.2708	0.128477	0.574568	0.362033	0.48787	0.954577	-1.07572	-0.666354	-0.235979	0.732385	0.0762887	0.00184415	0.270744	0.802709	0.00757515	0.746622	0.408937	0.860576
IMP	0.0192531	0.0174139	0.0157617	0.0537811	0.0277849	0.0153647	-0.144851	1.77067	0.817877	-0.0368025	0.679501	9.6833e-07	4.6101e-06	0.206868	0.0518169	0.359238	0.000222892	0.338992
Indole	0.0401147	0.054094	0.0304383	0.0326711	0.0274653	0.031103	0.431338	0.102127	-0.148281	0.0311625	0.00103179	0.659087	2.32085e-06	2.78189e-05	0.072309	0.000149566	0.000149566	0.000806748
Indole carbaldehyde	0.0812148	0.137943	0.0755868	0.0646543	0.0126088	0.11055	0.764259	-0.225388	-2.5837	0.548488	0.0174212	0.225453	5.38015e-06	0.000288361	0.364755	0.000422856	0.000222892	0.00332936
Inosine	0.06593	0.0872243	0.0758725	0.0328665	0.030719	0.033138	0.403795	-1.20696	-1.30444	-1.19509	0.0270536	2.28134e-06	0.0416493	0.000578551	0.0109696	0.00275872	0.100652	0.00542901
Inosinic acid	0.00436762	0.00338313	0.0439087	0.00845413	0.00695553	0.0167049	-0.368488	-2.37678	-2.65828	-1.39424	0.232406	1.1665e-05	4.21832e-07	0.000646335	0.355429	0.00112423	6.30015e-05	0.0057251
Isoleucine	7.99083	15.0785	8.5744	12.5754	12.3594	13.1071	0.916075	0.552492	0.527506	0.612242	0.00168326	0.000199769	0.000400891	0.00779322	0.293344	0.0319763	0.00422757	0.028608
Kynurenine	0.154738	0.0994056	0.279323	0.137489	0.0374373	0.106948	-0.638426	-1.02262	-2.89939	-1.38502	0.22068	5.42732e-05	0.00302573	0.401182	0.28869	0.0162143	0.0162493	0.528831
Leucine	9.24754	11.3698	9.18372	13.7056	3.57514	15.0344	0.29807	0.577619	-1.36108	0.711115	0.168926	0.00937235	0.0272425	0.149375	0.92167	0.858564	0.07248	0.2674
Lysine	0.148737	0.271572	0.283285	0.470548	0.471448	0.318946	0.868568	0.732089	0.734846	0.171057	0.164255	0.00297189	0.513113	0.380947	0.144291	0.123733	0.636154	0.513842
Mannose phosphate	0.490497	0.475336	0.578208	0.567188	0.757349	0.445308	-0.0452941	-0.0277611	0.389369	-0.376785	0.878765	0.794954	0.154074	0.191381	0.243878	0.0519604	0.274119	0.325873
Methionine	2.62798	3.70102	3.25527	2.31115	2.99083	3.73617	0.493969	-0.494167	-0.122233	0.198781	0.0659172	0.0539733	0.000189502	0.597156	0.0209947	0.0345189	0.00268076	0.701795
Methionine sulfoxide	0.0301259	0.04847	0.0554762	0.0343	0.0416486	0.0437064	0.686088	-0.693661	-0.413603	-0.344026	0.129928	0.017559	0.147805	0.544539	0.899641	0.576997	0.266233	0.660738
Methyl adenosine	0.00166426	7.51301e-05	0.00308317	0.00156551	0.000306746	0.00278021	-4.46935	-0.977785	-3.3293	-0.149222	0.0047564	0.0102961	0.00577197	0.256308	0.901235	0.0676714	0.0234108	0.392239
Methyl guanosine	0.115837	0.10881	0.113178	0.157756	0.0448189	0.145719	-0.0902879	0.479104	-1.33641	0.364597	0.850005	0.450655	0.467258	0.0247829	0.0521306	0.0428506	0.593343	0.0680338
Methyl quinoline	0.0381796	0.041061	0.126805	0.0542171	0.0285237	0.0860577	0.104968	-1.22579	-2.15238	-0.559233	0.853066	0.0245017	0.232688	0.0602056	0.00741635	0.253292	0.364755	0.13379
Methyl thioadenosine	0.00438421	0.00156891	0.000937518	0.00290176	0.00155237	0.00324813	-1.48255	1.63001	0.727558	1.79269	0.0177064	0.0138895	0.336263	0.534372	0.433034	0.0757288	0.472233	0.652875
NAD+	0.000150578	5.97059e-05	0.00318322	0.000954638	0.00185576	0.00290682	-1.33456	-1.73746	-0.778478	-0.131044	0.0568577	0.000532982	0.00925818	0.560021	0.128317	0.0052239	0.0319602	0.669716
Nicotinamide	0.00182668	0.00235656	0.00554478	0.00355674	0.00236502	0.0044512	0.367456	-0.640576	-1.22928	-0.316935	0.602178	0.0829204	0.0210009	0.155451	0.704159	0.174887	0.0597085	0.275724
Nicotinic acid	3.65745	4.48916	2.0964	4.86611	2.49569	3.54199	0.295606	1.21485	0.25152	0.756643	0.120366	0.000794521	0.404159	0.0104626	0.231958	0.00631263	0.531547	0.034676
NMN	0.000773124	0.000930416	0.000851748	0.00045062	0.000248827	0.000256475	0.267177	-0.918516	-1.77528	-1.73161	0.234851	0.0104337	0.000264409	0.000205264	0.367152	0.034676	0.00332936	0.00276868
Octenoyl carnitine	0.0077476	0.00858238	0.011093	0.0120469	0.0129306	0.0127422	0.147628	0.119007	0.221141	0.19996	0.528183	0.558527	0.39378	0.391052	0.649039	0.669716	0.522095	0.521998
Ornithine	0.0328715	0.0405604	0.0378533	0.0386343	0.029043	0.0385666	0.303231	0.0294608	-0.382232	0.0269308	0.21675	0.934373	0.203516	0.932944	0.351159	0.952437	0.335339	0.952437
Pantethine	0.0173433	0.00802487	0.0482887	0.0350381	0.00985565	0.0410907	-1.11183	-0.462761	-2.29266	-0.232876	0.0318907	0.00252603	1.21708e-07	0.363806	0.0811254	0.0147826	6.30015e-05	0.502647
Pantothenic acid	0.302908	0.153244	0.209181	0.372489	0.463961	0.36101	-0.983051	0.832447	1.14925	0.787291	0.0930977	0.000600345	0.00931254	0.00144392	0.194934	0.00552699	0.0319602	0.0098526
Phenylalanine	17.5579	24.3246	19.9037	15.9304	9.42056	34.0989	0.470292	-0.32125	-1.07915	0.77669	0.000997371	0.0321837	0.00357202	0.00724034	0.00741635	0.0814406	0.0180727	0.0269192
Phenylalanyl asparagine	0.0176316	0.0207569	0.00352124	0.00561999	0.00341285	0.00393571	0.235433	0.674486	-0.0451063	0.160543	0.116857	0.354936	0.921332	0.796392	0.228206	0.493676	0.94893	0.858564
Phospho pantethine	0.03197	0.026844	0.0598604	0.0254637	0.0521676	0.0171364	-0.252121	-1.23316	-0.198448	-1.80454	0.625038	0.00804482	6.10764e-05	0.120525	0.957624	0.0250333	0.00114272	0.231958
Phospho serine	0.0108893	0.0035299	0.0135818	0.0180022	0.00622063	0.018528	-1.62521	0.406499	-1.12654	0.448033	0.0035035	0.126497	0.000134268	0.471746	0.738466	0.0166914	0.00204935	0.59481
Phosphoenolpyruvic acid	0.0151549	0.0156055	0.0163485	0.0385877	0.0054125	0.0262013	0.0422751	1.23898	-1.59479	0.680476	0.941113	0.00651075	0.554476	0.00175862	0.72072	0.0289813	0.668599	0.0110869
Phospho threonine	0.0376961	0.0337542	0.0493623	0.0212881	0.00524077	0.042589	-0.159346	-1.21336	-3.23556	-0.212929	0.650614	0.00319438	0.0161811	0.185192	0.0180727	0.238985	0.0483765	0.318728
Proline	2.02834	2.4019	3.07204	4.15322	0.883903	2.81343	0.243876	0.43503	-1.79724	-0.126867	0.0362887	0.0560777	0.000296322	0.698842	0.0899465	0.127051	0.00332936	0.775007
Propionyl carnitine	0.00952055	0.0056459	0.0274138	0.00991981	0.0100493	0.0121576	-0.753842	-1.46652	-1.44781	-1.17305	0.221224	0.000157425	0.000790523	0.00316168	0.355429	0.00234119	0.00631263	0.0166707
Pseudouridine	0.0079885	0.00826926	0.0268063	0.0217022	0.0115139	0.0217255	0.049833	-0.304727	-1.2192	-0.303182	0.913667	0.25037	0.00489561	0.23625	0.945619	0.384784	0.021033	0.36736
Pyridoxal phosphate	0.00244286	0.00266134	0.00109593	0.000423003	0.00112936	0.00089692	0.123581	-1.37342	0.0433456	-0.289112	0.3936	0.00987962	0.933576	0.559413	0.522095	0.0335098	0.952437	0.669716
Pyroglutamic acid	0.252489	0.0722827	0.246276	0.228616	0.170119	0.460079	-1.8045	-0.107346	-0.533734	0.901606	0.0213334	0.5099	0.0387127	0.00487103	0.0603579	0.63464	0.09474	0.021033
Ribose/xylulose phosphate	0.0409099	0.0227804	0.0331517	0.051629	0.00779469	0.0672512	-0.844658	0.6391	-2.08852	1.02048	0.0303309	0.0138324	0.00250551	0.00480848	0.0786192	0.0428506	0.0147826	0.0209947
Saccharopine	0.00822894	0.0203403	0.00613293	0.00638004	0.002385	0.0240518	1.30556	0.0569901	-1.36259	1.9715	0.0070049	0.733826	0.0044267	0.000278165	0.0263821	0.801543	0.0203769	0.00332936
S-adenosylmethionine	0.0791317	0.0660896	0.0253467	0.0129758	0.0145898	0.0143231	-0.259833	-0.965978	-0.796838	-0.823461	0.250773	0.00264709	0.0107743	0.00357378	0.384784	0.0152011	0.0351072	0.0180727
Serinyl methionine	0.000754056	0.000541262	0.000566635	0.00038062	0.000498547	0.000460269	-0.478344	-0.57407	-0.184691	-0.299942	0.138639	0.208136	0.706799	0.542677	0.252864	0.340053	0.779346	0.659859
Serinyl proline	0.00621296	0.00478997	0.0259849	0.0444699	0.00796058	0.0166581	-0.375263	0.775152	-1.70673	-0.64145	0.419979	0.0293889	0.00801263	0.209068	0.548621	0.0767819	0.0289813	0.340616
S-lactoylglutathione	0.0266742	0.0296663	0.0261489	0.00730258	0.0238084	0.00617904	0.153381	-1.84027	-0.135279	-2.08129	0.546657	0.00110408	0.637065	0.00107089	0.661922	0.00780933	0.728793	0.00766809
Spermidine	1.95616	2.85421	2.27935	2.73193	2.45954	2.77515	0.54507	0.261299	0.109766	0.283944	0.0159551	0.0474432	0.57307	0.195769	0.0479479	0.112775	0.682507	0.327222
Spermine	5.29399e-05	5.01043e-05	8.81677e-05	0.000122435	0.000118042	0.000107245	-0.0794193	0.473694	0.420981	0.282587	0.844917	0.00242728	0.000725163	0.118796	0.897531	0.0145137	0.00609557	0.23044
Spermine dialdehyde	0.000538229	0.000749765	0.000352265	0.000507497	0.000543228	0.000326247	0.478219	0.526736	0.624896	-0.110699	0.301928	0.105383	0.285819	0.832921	0.439996	0.21241	0.426158	0.886411
Sphingosine	0.0068072	0.00934058	0.00226443	0.00139222	0.00196439	0.000975095	0.456451	-0.70176	-0.205066	-1.21554	0.0940358	0.195204	0.701999	0.0685663	0.195487	0.32722	0.77577	0.149505
Sucrose/Maltose	0.166751	0.247622	0.0798308	0.471861	0.0250111	0.0501313	0.570448	2.56334	-1.67438	-0.671233	0.306711	3.99307e-05	0.0118841	0.166542	0.444376	0.000937086	0.0378724	0.290073
Thiamine	0.010852	0.00267287	0.00943781	0.00145699	0.00110162	0.00176638	-2.0215	-2.69547	-3.09883	-2.41766	0.00406573	9.57431e-05	9.2131e-05	0.000271176	0.0593289	0.00154253	0.00152674	0.00332936
Threonine	0.186945	0.31029	0.292035	0.426739	0.249684	0.430714	0.731003	0.547215	-0.226036	0.560591	0.0287703	0.0481246	0.00599704	0.950093	0.0588363	0.335339	0.0239882	0.9617
Thymidine	0.000656698	0.00111764	0.000461993	0.000613846	0.00095122	0.000469886	0.767153	0.410008	1.04191	0.0244423	0.0204912	0.202829	0.339058	0.0504412	0.0758489	0.113928	0.473864	0.118445
Thymine	0.000301801	0.000301112	0.000329851	0.000482873	0.000373083	0.000483866	-0.00329999	0.549831	0.177684	0.552793	0.986782	0.220837	0.667078	0.0954183	0.990196	0.355429	0.749867	0.19625
TMP	0.000426658	0.000447211	0.00044543	0.000633992	0.000500892	0.000460252	0.0678753	0.509266	0.1693	0.0472266	0.885954	0.172692	0.584521	0.732199	0.925862	0.298989	0.691881	0.801274
Tryptophan	5.31371	6.73224	5.73943	4.39038	3.71348	7.65063	0.341367	-0.386562	-0.628137	0.41467	0.109177	0.0107678	0.0264721	0.192715	0.215384	0.0351072	0.071413	0.325873
Tyrosine	4.90021	10.5366	4.69675	8.60592	1.65336	5.71548	1.1045	0.873667	-1.50626	0.283213	0.000219401	0.0016199	0.000240058	0.133259	0.00289211	0.0108393	0.00309408	0.247344
UDP	0.000863227	0.000531492	0.00026696	0.000486867	0.00027077	0.000308408	-0.699694	0.866906	0.0204439	0.208219	0.0523801	0.00307887	0.933008	0.444262	0.122502	0.016383	0.952437	0.571335
UDP-GlcNAC	0.0637953	0.0745062	0.0258574	0.0321058	0.00524158	0.017115	0.22391	0.31226	-2.3025	-0.595314	0.0935004	0.10684	6.52889e-05	0.107973	0.195073	0.214419	0.00118336	0.214766
UMP	0.793359	0.904225	0.544232	0.188621	0.376085	0.466768	0.188708	-1.52873	-0.533164	-0.221514	0.00456986	0.000787252	0.0426502	0.31002	0.0207072	0.00631263	0.10222	0.447293
Uracil	0.0355796	0.0505561	0.0337975	0.0576948	0.0635529	0.0673113	0.506836	0.771527	0.911043	0.993934	0.0207427	0.0115333	0.0311119	0.00292538	0.0592647	0.037163	0.0796811	0.0162143
Uric acid	0.47927	0.510771	0.0801707	0.0337098	0.118993	0.0631582	0.0918383	-1.24991	0.569734	-0.344106	0.541936	0.00891977	0.211269	0.364643	0.659859	0.0313013	0.343239	0.502647
Uridine triphosphate	0.000382825	0.000590795	0.000315155	0.000499555	0.000417791	0.00040636	0.625971	0.664584	0.406721	0.366698	0.108494	0.158413	0.504599	0.433983	0.214766	0.280121	0.630749	0.561853
Valine	8.32596	9.59599	26.9447	52.4174	6.2051	25.5136	0.204815	0.960046	-2.11847	-0.078733	0.28709	4.34493e-07	1.60439e-05	0.608848	0.426954	6.30015e-05	0.000516969	0.7091
Valyl proline	0.00625367	0.00624016	0.011195	0.00507986	0.00725813	0.0056189	-0.00312013	-1.13999	-0.625184	-0.994495	0.995525	0.0530955	0.291351	0.123812	0.995525	0.123182	0.430472	0.235445
Xanthine	0.662388	0.893252	0.423588	0.492039	0.47151	0.504006	0.43139	0.216111	0.154626	0.25078	0.108144	0.386122	0.636513	0.506642	0.214766	0.517207	0.728793	0.63194
Xanthosine	0.0021421	0.00194639	0.00305963	0.0022714	0.00302526	0.00389784	-0.138225	-0.429776	-0.016301	0.349316	0.391498	0.000298494	0.901364	0.139748	0.521998	0.00332936	0.935315	0.253292
Xanthosine phosphate	0.000391949	0.000491089	0.000403253	0.000430493	0.000487435	0.000482859	0.325317	0.0943068	0.273524	0.259919	0.466087	0.666805	0.431556	0.320567	0.593343	0.749867	0.56094	0.455707
