# Supplementary material for: Regulation of the one carbon folate cycle as a shared metabolic signature of longevity
Source: Nat Commun. 2021 Jun 9;12:3486. doi: 10.1038/s41467-021-23856-9 (PMC8190293; doi:10.1038/s41467-021-23856-9)
Supplement: Supplementary file 5 — Supplemental Data 2 [file 41467_2021_23856_MOESM5_ESM.xlsx]

## Sheet: Supplemental information
Supplementary Data 2
Regulation of the one carbon folate cycle as a shared metabolic signature of longevity
Authors: Andrea Annibal1, 1Rebecca George Tharyan1 ,1Maribel Schoenewolff1, Hannah Tam1, Christian Latza1, Markus Max Karl Auler1 Adam Antebi1,2,3
1Max Planck Institute for Biology of Ageing, Joseph Stelzmann Str. 9b, 50931, Cologne, Germany
2Cologne Excellence Cluster on Cellular Stress Responses in Aging-Associated Diseases (CECAD), University of Cologne, 50931, Cologne, Germany
3Corresponding author
Supplemental Table Summary
S1 -tab	Metabolomics raw data of dhfr-1i and metr-1i, (linked to Extended Data Figure 4c).
S2 -tab	Metabolomics raw data of dhfr-1i and 5MTHF supplementation, (linked to Extended Data Figure 4a).

## Sheet: 1- dhfr-1i and metr-1i
	Average			log2 FC			p value			fdr
compounds	luciferase	dhfr-1i	metr-1i	FC(dhfr-1i/luci)	FC(metr-1i/luci)	FC(metr-1i/dhfr-1i)	p(dhfr-1i/luci)	p(metr-1i/luci)	p(metr-1i/dhfr-1i)	fdr(dhfr-1i/luci)	fdr(metr-1i/luci)	fdr(metr-1i/dhfr-1i)
2 Amino benzoic acid	7.50759	6.35874	9.51272	-0.239609	0.341508	0.581117	0.494116	0.425337	0.215021	0.792748	0.760669	0.614959
5 Methyl tetrahydrofolate	0.0111653	0.00330185	0.00798745	-1.75768	-0.483214	1.27446	0.00135138	0.0604092	0.00404738	0.0724675	0.316043	0.0835754
Acetyl arginine	0.0121614	0.00686973	0.0103437	-0.823985	-0.233556	0.590429	0.314863	0.742976	0.19236	0.71849	0.913924	0.602354
Acetyl carnitine	0.0133337	0.00895675	0.00961784	-0.574026	-0.471289	0.102737	0.00269203	0.00614525	0.464325	0.0813832	0.0932059	0.781655
Acetyl glucosamine	0.011066	0.00981138	0.00639469	-0.173611	-0.791193	-0.617582	0.564045	0.0526982	0.133283	0.810117	0.298014	0.50448
Acetyl ornithine	0.0158187	0.0154976	0.0628832	-0.0295861	1.99104	2.02063	0.948697	0.0279138	0.0242536	0.973273	0.193088	0.176661
Acetyl serine	2.76603	2.15909	3.28554	-0.357394	0.248314	0.605708	0.603508	0.641952	0.260667	0.836747	0.863314	0.671736
Acetyl spermidine	0.151216	0.15991	0.094349	0.08065	-0.680527	-0.761177	0.727465	0.0728633	0.0125612	0.913924	0.355209	0.131433
Acetyl putrescine	0.0895505	0.145266	0.154205	0.697923	0.784076	0.0861531	0.00630063	0.00271875	0.611963	0.0932059	0.0813832	0.840814
Adenine	0.222611	0.269043	0.228015	0.273314	0.0346023	-0.238711	0.137863	0.886325	0.361061	0.505726	0.967515	0.723808
Adenosine	0.135672	0.126766	0.126904	-0.0979546	-0.0963834	0.00157121	0.696053	0.714755	0.995458	0.898337	0.904513	0.997176
Adenylsuccinic acid	1.631e-05	1.06775e-05	1.24625e-05	-0.611183	-0.388163	0.22302	0.202259	0.448137	0.637804	0.603792	0.778343	0.863148
ADP	0.00197566	0.00199623	0.00237892	0.0149411	0.267973	0.253032	0.955333	0.296888	0.360907	0.973273	0.707583	0.723808
Alpha ketoglutarate	0.00111778	0.00156542	0.00215713	0.485914	0.948477	0.462563	0.166332	0.0156222	0.0865919	0.544704	0.139623	0.403782
Amino adipic acid	0.973457	0.858671	0.930903	-0.181013	-0.0644866	0.116526	0.425549	0.772088	0.664488	0.760669	0.930409	0.882555
Amino decanoic acid	0.0382222	0.038828	0.0402964	0.022686	0.0762384	0.0535523	0.923429	0.786167	0.761908	0.973273	0.939459	0.924772
Amino deoxy phosphonogluconpyranose	0.000922365	0.00152927	0.000987261	0.729434	0.0980938	-0.63134	0.0861429	0.87748	0.260852	0.403782	0.967515	0.671736
Amino oxonoate	0.0113253	0.0110279	0.00970611	-0.0384	-0.222589	-0.184189	0.839697	0.384693	0.505342	0.947974	0.742328	0.792748
AMP	4.8003	8.70369	8.76218	0.858504	0.868167	0.00966267	0.00891604	0.000119733	0.957392	0.109583	0.0256828	0.973273
Arginine	3.09422	3.12334	2.48635	0.013516	-0.315545	-0.329061	0.969564	0.38776	0.42335	0.980998	0.742328	0.760669
Arginyl glutamine	0.226591	0.177342	0.147311	-0.353559	-0.621222	-0.267663	0.101652	0.0229479	0.330813	0.427537	0.172713	0.723405
Aspartic acid	0.195636	0.232458	0.21157	0.2488	0.112962	-0.135839	0.11083	0.550428	0.462624	0.448548	0.805917	0.781655
Betaine	3.67143	3.12066	3.23115	-0.234487	-0.184292	0.0501954	0.811849	0.809252	0.947562	0.942603	0.942603	0.973273
Biotin	0.00241793	0.00219158	0.00235718	-0.141798	-0.036711	0.105087	0.398771	0.852557	0.470086	0.744214	0.953744	0.781655
cAMP	0.00245631	0.00146174	0.00137622	-0.748807	-0.835778	-0.0869708	0.00615031	0.0165964	0.745907	0.0932059	0.145303	0.914269
Carnitine	0.065603	0.0598071	0.0576851	-0.133445	-0.185564	-0.0521184	0.571341	0.359224	0.830546	0.817017	0.723808	0.942603
Carnosine	0.0242638	0.0101793	0.0125236	-1.25317	-0.954149	0.299021	0.0524914	0.0889391	0.539686	0.298014	0.410267	0.801775
cCMP	0.0016193	0.00109367	0.000933375	-0.566193	-0.794841	-0.228648	0.357391	0.148116	0.699535	0.723808	0.520834	0.898337
CDP ethanolamine	0.00839999	0.00667761	0.00770253	-0.331056	-0.125055	0.206	0.276523	0.694781	0.419284	0.681772	0.898337	0.760669
cGMP	0.00144136	0.00250706	0.00255475	0.798564	0.825748	0.0271846	0.193877	0.190422	0.95599	0.602706	0.600669	0.973273
Choline	9.68152	7.82146	10.6756	-0.307796	0.141016	0.448812	0.46821	0.673622	0.235227	0.781655	0.88471	0.651346
Citrulline	0.01522	0.013584	0.0151053	-0.164053	-0.0109144	0.153139	0.476475	0.957362	0.487638	0.786184	0.973273	0.792748
CMP	0.0243833	0.0154673	0.0173462	-0.656669	-0.491271	0.165398	0.173176	0.337631	0.661017	0.562823	0.723808	0.882555
CMP hydrate	0.124755	0.105341	0.166442	-0.244032	0.415922	0.659953	0.503783	0.347312	0.141333	0.792748	0.723808	0.505726
CoenzymeA	0.00196715	0.00195082	0.00224341	-0.012032	0.18958	0.201612	0.94808	0.251184	0.212971	0.973273	0.657061	0.613186
Cystathionine	0.022513	0.0167381	0.00964383	-0.427621	-1.22308	-0.795459	0.0648697	0.00919576	0.0481809	0.324207	0.109583	0.287078
Cystinyl glycine	0.0276658	0.0414941	0.0117648	0.584805	-1.23362	-1.81843	0.555029	0.251102	0.161267	0.806838	0.657061	0.540497
Cytidine diphosphocholine	0.00840014	0.0065344	0.00613974	-0.362359	-0.452237	-0.0898783	0.103345	0.0480247	0.523828	0.430437	0.287078	0.794298
Cytidine	0.01507	0.0124993	0.0112311	-0.269826	-0.424179	-0.154353	0.402039	0.189873	0.613461	0.746644	0.600669	0.840814
Cytosine	0.0245543	0.0189285	0.0209787	-0.375412	-0.227048	0.148364	0.200484	0.417244	0.641517	0.603792	0.760669	0.863314
Decanoyl carnitine	0.00671145	0.00494783	0.00511964	-0.439828	-0.39058	0.0492475	0.127982	0.302189	0.8777	0.490216	0.708584	0.967515
Deoxy guanosine	0.122335	0.122242	0.096887	-0.00110262	-0.336464	-0.335362	0.997176	0.237021	0.39265	0.997176	0.651346	0.744214
Deoxy xylulose phosphate	0.000619966	0.000479055	0.000715033	-0.371999	0.20582	0.577819	0.282969	0.476371	0.100852	0.693677	0.786184	0.427537
Deoxyadenosine	0.000122625	6.36977e-05	3.3225e-05	-0.944933	-1.88391	-0.938973	0.0296466	0.00194988	0.117011	0.198725	0.0813832	0.464792
Diaminopimelic acid	0.0343961	0.0329561	0.0334604	-0.0616984	-0.0397885	0.0219099	0.526243	0.854185	0.917368	0.794864	0.953744	0.973273
Dihydroxyacetone phosphate	0.0527857	0.075007	0.0804355	0.506879	0.607687	0.100807	0.0243679	0.04645	0.624018	0.176661	0.287078	0.85256
Dimethyl arginine	0.00949779	0.00475631	0.00515127	-0.997748	-0.882664	0.115084	0.00335694	0.0190949	0.743017	0.0813832	0.160204	0.913924
DOPA	0.0556552	0.0471682	0.0226947	-0.238704	-1.29416	-1.05546	0.842237	0.266463	0.466174	0.948345	0.680431	0.781655
Dopaquinone	0.0969717	0.110639	0.0892801	0.190224	-0.119224	-0.309448	0.791761	0.794023	0.669111	0.940563	0.940563	0.88471
Erythronic acid	0.000274127	0.000216584	0.000290955	-0.339919	0.0859516	0.425871	0.206013	0.810284	0.243451	0.605339	0.942603	0.651346
Erythrose phosphate	8.94343e-05	8.6477e-05	8.3548e-05	-0.048511	-0.0982221	-0.0497112	0.883855	0.811651	0.891599	0.967515	0.942603	0.968344
FAD	0.000155642	0.000187631	0.000140498	0.269667	-0.147677	-0.417344	0.197855	0.523977	0.0959226	0.603792	0.794298	0.411508
FMN	0.00564466	0.00531324	0.00587439	-0.0872932	0.0575523	0.144846	0.564627	0.782158	0.563306	0.810117	0.937279	0.810117
Formyl kynurenine	0.00209323	0.000862936	0.000790667	-1.27841	-1.40459	-0.126183	0.0203222	0.015483	0.804318	0.160204	0.139623	0.942603
Fumarate/Malate	0.000238502	0.000225244	0.000189512	-0.0825095	-0.331712	-0.249203	0.697494	0.204079	0.310332	0.898337	0.603792	0.715767
Gamma aminobutyric acid	0.0597214	0.0311756	0.0375235	-0.93783	-0.670453	0.267378	0.261492	0.372914	0.528327	0.671736	0.73008	0.794864
Gamma glutamyl cysteine	0.058698	0.0465525	0.0300149	-0.334451	-0.96763	-0.633179	0.31947	0.0196926	0.105468	0.723405	0.160204	0.435056
Gamma glutamyl putrescine	0.0493371	0.0368164	0.0353623	-0.422325	-0.480462	-0.0581362	0.334017	0.23878	0.905956	0.72365	0.651346	0.973273
GDP	0.000739165	0.000542428	0.000526597	-0.446465	-0.489196	-0.0427303	0.273926	0.340356	0.904452	0.681772	0.723808	0.973273
Glucosamine phosphate	0.0067927	0.00732763	0.00669594	0.109361	-0.0206982	-0.130059	0.696338	0.939315	0.57616	0.898337	0.973273	0.821172
Glucose biphosphate	0.00194672	0.00126736	0.00121112	-0.619216	-0.684702	-0.0654861	0.0768229	0.0725884	0.868054	0.370304	0.355209	0.964754
Glutamic acid	2.83322	2.88005	3.37815	0.023654	0.253791	0.230137	0.934815	0.469829	0.419736	0.973273	0.781655	0.760669
Glutamic acid gamma semialdehyde	0.00211298	0.00237277	0.0017356	0.167296	-0.283844	-0.45114	0.742641	0.585813	0.286214	0.913924	0.829418	0.697648
Glutamine	0.691223	0.744384	0.810183	0.106894	0.229097	0.122202	0.743496	0.58918	0.723923	0.913924	0.831442	0.91342
Glycyl triptophan	0.032757	0.019444	0.0160295	-0.752478	-1.03107	-0.278596	0.424402	0.320483	0.605738	0.760669	0.723405	0.836747
GMP	0.0110176	0.00974834	0.00821758	-0.176584	-0.423026	-0.246443	0.537977	0.146082	0.355193	0.801775	0.517926	0.723808
GSH	1.56263	0.827946	0.684204	-0.916368	-1.19148	-0.27511	0.153635	0.0453592	0.656132	0.531529	0.287078	0.879627
GSSG	0.0361641	0.0257231	0.0144487	-0.491491	-1.32362	-0.832128	0.0937027	0.00360439	0.0510513	0.411508	0.0813832	0.298014
Guanine	0.184171	0.168317	0.17176	-0.129859	-0.100652	0.0292067	0.790599	0.795861	0.944932	0.940563	0.940563	0.973273
Guanosine	0.121931	0.0805744	0.0924586	-0.597675	-0.399189	0.198486	0.0954652	0.335679	0.672221	0.411508	0.72365	0.88471
Heptanoyl carnitine	0.00281306	0.00177068	0.00192164	-0.667838	-0.549802	0.118035	0.00655568	0.00628381	0.485603	0.0937462	0.0932059	0.792748
Hexanoyl carnitine	0.0051246	0.00319422	0.00443961	-0.681975	-0.207009	0.474966	0.0145556	0.301982	0.0859648	0.139623	0.708584	0.403782
Hexose	0.00708514	0.00553449	0.0100563	-0.356348	0.505236	0.861584	0.436169	0.292394	0.0577772	0.773209	0.704703	0.30983
Hexose phosphate	0.262219	0.136478	0.15755	-0.942104	-0.734961	0.207143	0.020381	0.0255971	0.521874	0.160204	0.180019	0.794298
Histidine	0.4166	0.385868	0.378266	-0.110555	-0.139264	-0.0287082	0.674359	0.695861	0.923839	0.88471	0.898337	0.973273
Homocitrulline	0.00200244	0.00191373	0.00213765	-0.0653708	0.094265	0.159636	0.818278	0.738271	0.517162	0.942603	0.913924	0.794298
Homocysteine	0.00847304	0.0137041	0.0135415	0.693659	0.676438	-0.0172211	0.00113168	0.000513726	0.88292	0.069356	0.0568984	0.967515
Hydroxy deoxy guanosine	0.129563	0.105813	0.0671356	-0.292137	-0.948499	-0.656361	0.578124	0.05344	0.366646	0.821243	0.298014	0.724843
Hypoxanthine	0.260281	0.199205	0.343843	-0.385819	0.401682	0.787501	0.159458	0.0574485	0.020539	0.538642	0.30983	0.160204
IMP	0.0180547	0.0214718	0.0293181	0.250072	0.69942	0.449348	0.268703	0.0155923	0.048091	0.681772	0.139623	0.287078
Indole	0.0329067	0.0273455	0.0254977	-0.267078	-0.368016	-0.100938	0.434211	0.351608	0.82606	0.772931	0.723808	0.942603
Indole carbaldehyde	0.0645136	0.0586134	0.0654969	-0.138373	0.0218223	0.160195	0.445466	0.901739	0.38349	0.77685	0.973273	0.742328
Inosine	0.00923541	0.0064456	0.011603	-0.518861	0.329252	0.848113	0.0640189	0.358405	0.054448	0.324207	0.723808	0.299464
Inosinic acid	0.00118034	0.000806906	0.00142235	-0.548737	0.269067	0.817804	0.139475	0.441637	0.112717	0.505726	0.776484	0.451923
Isoleucine	16.776	20.1131	18.9257	0.261733	0.173946	-0.0877867	0.51643	0.66273	0.817043	0.794298	0.882555	0.942603
Kynurenine	0.0635343	0.0289687	0.0419549	-1.13304	-0.598696	0.534348	0.386481	0.543862	0.508122	0.742328	0.801775	0.792748
Leucine	7.64224	6.3039	3.11636	-0.277751	-1.29413	-1.01638	0.698961	0.0909535	0.235428	0.898337	0.411508	0.651346
Lysine	1.17688	0.92948	0.916024	-0.340468	-0.361506	-0.0210378	0.309783	0.353374	0.931881	0.715767	0.723808	0.973273
Mannose phosphate	0.0188404	0.0136213	0.0252925	-0.467967	0.424882	0.892848	0.184453	0.276165	0.0330827	0.594964	0.681772	0.215038
Methionine	1.40882	0.628493	0.599061	-1.16451	-1.23371	-0.0691941	0.00300451	0.000669047	0.82412	0.0813832	0.0574042	0.942603
Methionine sulfoxide	0.0390101	0.00899031	0.00760529	-2.1174	-2.35877	-0.241368	0.00713646	0.00552126	0.59152	0.0956732	0.0932059	0.832007
Methyl adenosine	0.000497707	0.000290437	0.000485414	-0.777071	-0.0360795	0.740992	0.465044	0.9719	0.502043	0.781655	0.981048	0.792748
Methyl guanosine	0.00397446	0.00441897	0.00888868	0.152952	1.16121	1.00826	0.778351	0.15623	0.203704	0.935329	0.53618	0.603792
Methyl quinoline	0.0150011	0.0179926	0.0155899	0.262331	0.0555441	-0.206787	0.202973	0.760731	0.372733	0.603792	0.924772	0.73008
Methyl thioadenosine	0.0835052	0.0823347	0.0705321	-0.0203651	-0.243586	-0.223221	0.923776	0.289564	0.354223	0.973273	0.701824	0.723808
NAD+	0.00266566	0.0024592	0.00287878	-0.116305	0.110963	0.227268	0.707781	0.765254	0.489825	0.898337	0.924772	0.792748
Nicotinamide	0.00680347	0.00540882	0.00692461	-0.330957	0.025461	0.356418	0.302263	0.918832	0.158493	0.708584	0.973273	0.538642
Nicotinic acid	1.28157	1.02034	1.56272	-0.328861	0.28615	0.615011	0.32554	0.396547	0.18623	0.723405	0.744214	0.596213
NMN	0.0633974	0.0936949	0.0995661	0.563545	0.651229	0.0876842	0.0129191	0.00980727	0.394888	0.131959	0.113711	0.744214
Octanoyl carnitine	0.0010179	0.000672873	0.000788445	-0.597185	-0.368509	0.228677	0.0247078	0.126277	0.495122	0.176661	0.488043	0.792748
Ornithine	0.0734106	0.0743363	0.123859	0.01808	0.754639	0.736559	0.937194	0.0110058	0.0191201	0.973273	0.1194	0.160204
Pantethine	0.00624227	0.00615771	0.00593766	-0.0196766	-0.0721758	-0.0524992	0.948826	0.802037	0.852435	0.973273	0.942603	0.953744
Pantothenic acid	0.0663185	0.0770895	0.0655041	0.217123	-0.0178267	-0.23495	0.466759	0.966524	0.540668	0.781655	0.980234	0.801775
Phenylalanine	12.104	7.23031	11.7113	-0.743358	-0.0475905	0.695768	0.324428	0.943185	0.233125	0.723405	0.973273	0.651346
Phenylalanyl asparagine	0.022792	0.016289	0.0157551	-0.484627	-0.532702	-0.0480756	0.51925	0.492393	0.916264	0.794298	0.792748	0.973273
Phospho pantethine	0.0180596	0.0143519	0.0216143	-0.331526	0.259215	0.590742	0.496333	0.529909	0.165517	0.792748	0.794864	0.544704
Phospho serine	0.0116859	0.013556	0.017041	0.214157	0.544234	0.330077	0.705976	0.328846	0.455793	0.898337	0.723405	0.781655
Phosphoenolpyruvic acid	9.21202e-05	0.000129734	0.000135028	0.493964	0.551674	0.0577101	0.121695	0.0919744	0.460391	0.474611	0.411508	0.781655
Phospho threonine	0.00119885	0.00120974	0.00222383	0.0130455	0.891393	0.878348	0.937833	0.328819	0.332193	0.973273	0.723405	0.723405
Proline	1.51163	1.19718	0.65326	-0.336473	-1.21038	-0.873906	0.444151	0.0649925	0.00548463	0.77685	0.324207	0.0932059
Propionyl carnitine	0.00495123	0.00352378	0.00391446	-0.490662	-0.338972	0.15169	0.0318499	0.138356	0.3744	0.21021	0.505726	0.73008
Pseudouridine	0.00478877	0.00452339	0.00394467	-0.0822531	-0.279753	-0.1975	0.823354	0.542455	0.598301	0.942603	0.801775	0.836747
Pyridoxal phosphate	0.000179913	0.000198924	0.000173548	0.14492	-0.0519626	-0.196882	0.602857	0.898325	0.547108	0.836747	0.973186	0.803799
Pyroglutamic acid	0.2409	0.227419	0.247855	-0.0830837	0.0410599	0.124144	0.556699	0.888906	0.705749	0.806838	0.967869	0.898337
Ribose/xylulose phosphate	0.0948987	0.0776365	0.0567957	-0.289652	-0.740605	-0.450953	0.141462	0.00592853	0.0585691	0.505726	0.0932059	0.310199
Saccharopine	0.0230173	0.0170449	0.0220931	-0.433376	-0.0591194	0.374257	0.313579	0.88463	0.358144	0.71849	0.967515	0.723808
S-adenosylmethionine	0.19514	0.0813195	0.105529	-1.26284	-0.886864	0.375971	0.000114447	0.00287371	0.222244	0.0256828	0.0813832	0.630143
Serinyl methionine	0.0141351	0.01131	0.0128059	-0.321678	-0.14247	0.179208	0.273903	0.73286	0.635588	0.681772	0.913924	0.862871
Serinyl proline	0.0122788	0.00708723	0.0077515	-0.792876	-0.663623	0.129253	0.0283556	0.0622497	0.458251	0.193088	0.321748	0.781655
S-lactoylglutathione	0.00106698	0.000939917	0.000988133	-0.182923	-0.110751	0.0721719	0.326301	0.500865	0.606593	0.723405	0.792748	0.836747
Spermidine	5.68063	4.58282	2.94361	-0.309813	-0.948462	-0.638648	0.294417	0.0145144	0.0534898	0.705613	0.139623	0.298014
Spermine	0.00525189	0.00888574	0.0103024	0.758655	0.972076	0.213421	0.00103291	0.00217302	0.16477	0.069356	0.0813832	0.544704
Spermine dialdehyde	0.000865304	0.000502845	0.00148551	-0.783091	0.779676	1.56277	0.0478237	0.00619097	0.000530521	0.287078	0.0932059	0.0568984
Sphingosine	0.00557161	0.00830748	0.0081418	0.576316	0.547253	-0.0290627	0.119232	0.108527	0.934701	0.469272	0.44341	0.973273
Sucrose/Maltose	0.111498	0.0902463	0.101866	-0.305078	-0.130345	0.174732	0.134058	0.271142	0.36604	0.50448	0.681772	0.724843
Thiamine	0.0195148	0.018948	0.013645	-0.0425206	-0.516197	-0.473677	0.918829	0.241563	0.244444	0.973273	0.651346	0.651346
Thimidine	0.011093	0.00220757	0.00244079	-2.32912	-2.18422	0.144894	0.00706942	0.00895062	0.741626	0.0956732	0.109583	0.913924
Threonine	0.639342	0.743681	0.611323	0.218097	-0.0646531	-0.28275	0.634301	0.870635	0.554695	0.862871	0.965123	0.806838
Thymine	0.000876602	0.000583674	0.000925671	-0.586761	0.0785779	0.665339	0.151642	0.855924	0.209559	0.528898	0.953744	0.608114
TMP	4.8925e-06	4.11e-06	4.07e-06	-0.251433	-0.265543	-0.0141096	0.748893	0.702389	0.987708	0.915313	0.898337	0.992334
Tryptophan	4.98791	1.63664	1.50713	-1.6077	-1.72663	-0.118934	0.00867181	0.0111328	0.830427	0.109583	0.1194	0.942603
Tyrosine	7.22461	4.74216	4.93143	-0.607374	-0.550913	0.0564605	0.304421	0.364088	0.822626	0.709765	0.724843	0.942603
UDP	8.7703e-05	0.000112619	9.21348e-05	0.360755	0.0711192	-0.289636	0.415254	0.833457	0.500999	0.760669	0.943412	0.792748
UDP-GlcNAC	0.00449706	0.00587981	0.00560568	0.386788	0.317908	-0.0688798	0.241685	0.0946099	0.826788	0.651346	0.411508	0.942603
UMP	0.0548834	0.0975613	0.110287	0.82994	1.00683	0.176886	0.00341527	0.00316254	0.24995	0.0813832	0.0813832	0.657061
Uracil	0.0858524	0.0512104	0.0544445	-0.745422	-0.657072	0.0883501	0.0040911	0.0211352	0.764678	0.0835754	0.161911	0.924772
Uric acid	1.13796	1.08508	0.94775	-0.0686442	-0.263866	-0.195222	0.741495	0.398996	0.509891	0.913924	0.744214	0.792748
Uridine triphosphate	2.16e-05	2.7585e-05	1.655e-05	0.352853	-0.3842	-0.737053	0.501618	0.389333	0.223267	0.792748	0.742328	0.630143
Valine	6.94785	4.5462	3.2396	-0.611903	-1.10075	-0.488846	0.0942473	0.00170864	0.356812	0.411508	0.0813832	0.723808
Valyl proline	0.00998177	0.0158035	0.00623208	0.662875	-0.679582	-1.34246	0.360414	0.196904	0.135387	0.723808	0.603792	0.505053
Xanthine	0.11969	0.107769	0.108355	-0.151365	-0.143546	0.00781908	0.439539	0.602401	0.979149	0.775976	0.836747	0.986044
Xanthosine	0.00762224	0.00618715	0.00511888	-0.300941	-0.574387	-0.273446	0.521596	0.209792	0.51002	0.794298	0.608114	0.792748
Xanthosine phosphate	0.00066506	0.000299777	0.000365976	-1.14959	-0.861736	0.287858	0.010924	0.0153439	0.411002	0.1194	0.139623	0.759999

## Sheet: 2- dhfr-1i and 5MTHF
	Average				Log2 FC			p value		fdr
Compounds/relative peak area	luciferase	luciferase+ 5MTHF	dhfr-1i	dhfr-1i+ 5MTHF	log2 FC(luci+ 5MTHF/luci)	FC(dhfr1i/luci)	FC(dhfr+5MTHF/dhfr1i)	p(luci+5MTHF/luci)	p(dhfr-1i+5MTHF/dhfr-1i)	fdr(luci+5MTHF/luci)	fdr(dhfr-1i+5MTHF/dhfr-1i)
2 Amino benzoic acid	3.33962	4.90377	4.16171	4.14679	0.554209	0.317496	-0.00518133	0.611874	0.992546	0.999221	0.999221
5 Methyl tetrahydrofolate	0.0546568	0.0863297	0.0201684	0.0692731	0.659456	-1.4383	1.7802	0.0365749	0.0035509	0.198615	0.0634723
Acetyl arginine	0.100758	0.100552	0.0988705	0.117577	-0.00294866	-0.027279	0.249992	0.966288	0.676719	0.999221	0.999221
Acetyl carnitine	0.301775	0.486339	0.105096	0.37625	0.688491	-1.52176	1.83998	0.0140915	0.0222377	0.124776	0.167368
Acetyl glucosamine	0.291278	0.124273	0.11726	0.138501	-1.22889	-1.31269	0.240194	0.320363	0.666027	0.968805	0.999221
Acetyl ornithine	0.171492	0.220414	0.213812	0.171766	0.362074	0.318201	-0.315898	0.689412	0.688999	0.999221	0.999221
Acetyl putrescine	0.561466	0.341916	1.21383	0.61047	-0.715556	1.11229	-0.991569	0.0118704	0.0283261	0.120368	0.176114
Acetyl serine	7.1631	6.6938	6.6283	7.15374	-0.0977597	-0.111946	0.11006	0.827558	0.848447	0.999221	0.999221
Acetyl spermidine	0.276516	0.255896	0.288315	0.312285	-0.111805	0.0602853	0.115215	0.925378	0.848737	0.999221	0.999221
Adenine	0.980854	1.00375	0.879309	0.984781	0.0332848	-0.157668	0.163432	0.733083	0.749807	0.999221	0.999221
Adenosine	0.0681871	0.223726	0.0393401	0.0639568	1.71416	-0.793499	0.701097	0.483869	0.491584	0.999221	0.999221
Adenylsuccinic acid	0.196619	0.218047	0.181196	0.198193	0.149231	-0.117851	0.129352	0.857046	0.843882	0.999221	0.999221
ADP	0.0686882	0.0731034	0.0664549	0.0656619	0.0898757	-0.0476871	-0.0173191	0.92102	0.967501	0.999221	0.999221
Alpha ketoglutarate	0.0186239	0.00531763	0.0300748	0.00428863	-1.8083	0.6914	-2.80997	0.0851942	0.00262352	0.34082	0.0630284
Amino adipic acid	5.32363	9.40427	5.32015	5.01089	0.820906	-0.000943682	-0.086399	0.999221	0.941017	0.999221	0.999221
Amino decanoic acid	0.0137641	0.0123038	0.00855316	0.0102436	-0.161806	-0.686383	0.260187	0.382564	0.328324	0.999221	0.971386
Amino deoxyphosphonogluconpyranose	0.0226266	0.0147548	0.0205592	0.0117341	-0.616842	-0.138238	-0.809076	0.929976	0.661041	0.999221	0.999221
Amino oxonoate	0.808139	0.438596	0.676353	0.55985	-0.88171	-0.256828	-0.272736	0.663947	0.699052	0.999221	0.999221
AMP	6.89958	8.09072	14.2145	7.52203	0.229758	1.04278	-0.918165	0.0455792	0.0728573	0.219702	0.304132
Arginine	5.91745	6.95698	5.5913	5.86342	0.233484	-0.081792	0.0685572	0.892069	0.911218	0.999221	0.999221
Arginyl glutamine	8.68696	0.141179	0.230053	0.12056	-5.94326	-5.23881	-0.932208	0.360067	0.324355	0.999221	0.968805
Aspartic acid	0.0317171	0.034377	0.0462877	0.0229263	0.116185	0.545367	-1.01362	0.512546	0.176227	0.999221	0.590637
Betaine	20.6644	31.8297	23.3035	20.8411	0.623229	0.173401	-0.161119	0.870949	0.896473	0.999221	0.999221
Biotin	0.0189375	0.0196988	0.0117418	0.00832454	0.0568658	-0.689594	-0.496206	0.679123	0.737485	0.999221	0.999221
cAMP	0.186089	0.126033	0.0542995	0.131405	-0.562186	-1.77698	1.275	0.00279165	0.0645464	0.0630284	0.279701
Carnitine	0.979086	1.40482	0.596787	1.21091	0.520883	-0.714219	1.0208	0.0120649	0.0165644	0.120368	0.136602
Carnosine	0.0286108	0.0381333	0.0217032	0.0216336	0.414489	-0.398655	-0.00463032	0.658026	0.995163	0.999221	0.999221
cCMP	0.00396707	0.00468903	0.00737533	0.00474957	0.241214	0.894632	-0.634912	0.497798	0.623816	0.999221	0.999221
CDP ethanolamine	0.0273249	0.0349206	0.0309539	0.0314042	0.353862	0.179904	0.0208384	0.691387	0.965123	0.999221	0.999221
cGMP	0.0588969	0.0444182	0.0563132	0.0656258	-0.40704	-0.0647197	0.220791	0.960325	0.851584	0.999221	0.999221
Choline	17.3891	20.0899	17.0752	16.9971	0.208293	-0.0262751	-0.00661984	0.966231	0.99077	0.999221	0.999221
Citrulline	0.0241146	0.0183323	0.0162548	0.0211109	-0.395516	-0.569037	0.37712	0.532591	0.667022	0.999221	0.999221
CMP	0.371441	0.388843	0.344008	0.345615	0.0660534	-0.110693	0.00672444	0.750312	0.984282	0.999221	0.999221
CMP hydrate	0.346779	0.352296	0.30719	0.319686	0.0227717	-0.174883	0.057521	0.582592	0.853576	0.999221	0.999221
CoenzymeA	0.00134832	0.000873042	0.00130542	0.000572935	-0.627044	-0.046652	-1.18807	0.973141	0.531687	0.999221	0.999221
Cystathionine	0.00576785	0.0140372	0.0030058	0.00700956	1.28315	-0.940285	1.22158	0.0449516	0.05767	0.219702	0.257713
Cystinyl glycine	0.157757	0.202814	0.186612	0.128761	0.362452	0.242336	-0.535343	0.84181	0.637761	0.999221	0.999221
Cytidine diphosphocholine	0.0605135	0.0573786	0.0626114	0.064292	-0.0767455	0.0491669	0.0382149	0.896439	0.919067	0.999221	0.999221
Cytidine	0.0416719	0.0646248	0.0485069	0.043378	0.633014	0.219116	-0.161225	0.712503	0.799664	0.999221	0.999221
Cytosine	0.0794865	0.0967463	0.0801178	0.0826152	0.283496	0.0114127	0.0442853	0.97553	0.906729	0.999221	0.999221
Decanoyl carnitine	0.00944822	0.0128524	0.00542917	0.0100414	0.443921	-0.799312	0.887165	0.00246602	0.0032881	0.0630284	0.0634723
Deoxy adenosine	0.00402802	0.00424603	0.000516866	0.000706101	0.0760424	-2.96221	0.450084	0.266172	0.430122	0.871662	0.999221
Deoxy guanosine	0.0779235	0.0743408	0.0763627	0.403866	-0.0679034	-0.0291895	2.40294	0.978394	0.156908	0.999221	0.551752
Deoxy xylulose phosphate	0.0659737	0.0430868	0.0656858	0.0319355	-0.614646	-0.00631025	-1.04042	0.995233	0.425364	0.999221	0.999221
Diaminopimelic acid	0.53117	0.662234	0.48759	0.437544	0.318166	-0.123506	-0.156241	0.866722	0.817128	0.999221	0.999221
Dihydroxyacetone phosphate	0.0147062	0.0100865	0.0291969	0.0100869	-0.544002	0.989391	-1.53333	0.0267561	0.00184338	0.170664	0.0630284
Dimethyl arginine	0.628491	0.676774	1.60529	0.538686	0.106782	1.35287	-1.57531	0.0335552	0.0294502	0.191936	0.180488
DOPA	0.217744	0.32497	0.214607	0.231567	0.577672	-0.0209424	0.109737	0.982424	0.929218	0.999221	0.999221
Dopaquinone	0.107723	0.322812	0.179802	0.186847	1.58336	0.739078	0.055449	0.547846	0.962835	0.999221	0.999221
Erythronic acid	0.0258203	0.0210826	0.0302696	0.015513	-0.292457	0.229361	-0.964395	0.823557	0.419932	0.999221	0.999221
Erythrose phosphate	0.00392172	0.0036241	0.0031945	0.00360203	-0.113861	-0.295895	0.173219	0.757715	0.86077	0.999221	0.999221
FAD	0.00275109	0.002233	0.00451689	0.00286874	-0.301021	0.715324	-0.654911	0.580669	0.555061	0.999221	0.999221
FMN	0.051318	0.0452437	0.0355627	0.0315428	-0.181748	-0.529099	-0.173054	0.494386	0.849025	0.999221	0.999221
Formyl kynurenine	0.00744783	0.0128887	0.00394569	0.00955344	0.791209	-0.916542	1.27574	0.0382651	0.07302	0.202664	0.304132
Fumarate/Malate	0.00191574	0.00190426	0.000695275	0.00150147	-0.00866903	-1.46225	1.11072	0.00248509	0.00821027	0.0630284	0.106733
Gamma aminobutyric acid	0.364559	0.562732	0.384604	0.383096	0.626296	0.0772235	-0.00566752	0.934932	0.99574	0.999221	0.999221
Gamma glutamyl cysteine	0.100859	0.210086	0.0386591	0.110888	1.05865	-1.38346	1.52022	0.0262378	0.0142518	0.170664	0.124776
Gamma glutamyl putrescine	0.0563126	0.0728965	0.0466888	0.0472668	0.372392	-0.270381	0.0177509	0.73919	0.979814	0.999221	0.999221
GDP	0.00440224	0.00109261	0.00305725	0.00153043	-2.01046	-0.526003	-0.9983	0.719204	0.575687	0.999221	0.999221
Glucosamine phosphate	0.0226209	0.014734	0.0205256	0.0116953	-0.618511	-0.140234	-0.811496	0.928968	0.660521	0.999221	0.999221
Glucose biphosphate	0.0129671	0.0098603	0.00468305	0.0130312	-0.395153	-1.46934	1.47646	0.00745391	0.0260951	0.106692	0.170664
Glutamic acid	7.1631	6.6938	7.47126	7.15374	-0.0977597	0.0607667	-0.0626527	0.885791	0.898016	0.999221	0.999221
Glutamic acid gamma-semialdehyde	0.00472843	0.00286804	0.00215475	0.00622119	-0.721295	-1.13384	1.52967	0.120319	0.118786	0.44117	0.44117
Glutamine	1.67062	1.91758	1.59657	1.68654	0.198906	-0.0654033	0.0790909	0.916125	0.900695	0.999221	0.999221
Glycyl triptophan	0.0923019	0.187305	0.0978725	0.0766823	1.02095	0.084543	-0.352011	0.903574	0.682149	0.999221	0.999221
GMP	1.96993	2.78036	2.0446	2.35464	0.497125	0.053674	0.203687	0.931739	0.779145	0.999221	0.999221
GSH	5.0881	7.86021	2.72938	5.18162	0.62744	-0.898558	0.924831	0.0411927	0.040209	0.207902	0.207902
GSSG	0.459318	0.724254	0.329058	0.531644	0.657001	-0.481151	0.692119	0.59858	0.339439	0.999221	0.997393
Guanine	0.15832	0.201199	0.154386	0.192399	0.345777	-0.0363046	0.317555	0.943926	0.610671	0.999221	0.999221
Guanosine	0.196294	0.278512	0.175328	0.160741	0.504728	-0.162956	-0.125318	0.845761	0.904644	0.999221	0.999221
Heptanoyl carnitine	0.00969749	0.0142947	0.00562021	0.0111305	0.559801	-0.786987	0.985821	0.011009	0.00790113	0.120368	0.106692
Hexanoyl carnitine	0.00989003	0.0133794	0.0053197	0.0107479	0.435966	-0.89463	1.01463	0.0571036	0.0357836	0.257713	0.198615
Hexose	0.0911507	0.0714145	0.120582	0.0762769	-0.352036	0.403689	-0.660696	0.683802	0.537814	0.999221	0.999221
Hexose phosphate	0.243058	0.287177	0.198895	0.286056	0.240636	-0.289296	0.524292	0.757153	0.576417	0.999221	0.999221
Histidine	0.677613	0.818329	0.634498	0.672327	0.272219	-0.0948451	0.0835479	0.899795	0.912372	0.999221	0.999221
Homocitrulline	0.00423017	0.00334558	0.00977145	0.0093119	-0.338459	1.20786	-0.0694969	0.546483	0.970327	0.999221	0.999221
Homocysteine	0.011508	0.00440123	0.0245777	0.00675281	-1.38666	1.09471	-1.86379	0.00795837	0.000125263	0.106692	0.0179126
Hydroxy deoxy guanosine	0.103794	0.279349	0.074193	0.164314	1.42835	-0.484362	1.1471	0.618181	0.383324	0.999221	0.999221
Hypoxanthine	2.67529	2.9771	2.55027	2.67505	0.15421	-0.0690452	0.0689129	0.944345	0.940725	0.999221	0.999221
IMP	0.0546543	0.0578241	0.0492709	0.0555441	0.0813361	-0.149598	0.172898	0.736076	0.738441	0.999221	0.999221
Indole	0.47943	0.421285	0.180266	0.608532	-0.186526	-1.41119	1.7552	0.0060001	0.000710239	0.0953349	0.040016
Indole carbaldehyde	0.384973	0.545707	0.53614	0.451996	0.503368	0.477852	-0.246298	0.671523	0.833685	0.999221	0.999221
Inosine	0.0862278	0.130927	0.101855	0.0513934	0.602542	0.24029	-0.986858	0.805585	0.285044	0.999221	0.912565
Inosinic acid	0.164725	0.175789	0.221203	0.210369	0.0937834	0.425309	-0.0724518	0.680799	0.942911	0.999221	0.999221
Isoleucine	41.9915	74.0394	53.5172	38.4749	0.818196	0.349905	-0.476085	0.727259	0.664344	0.999221	0.999221
Kynurenine	0.321794	0.440724	0.100151	0.446589	0.453737	-1.68396	2.15677	0.126575	0.0351168	0.456307	0.198225
Leucine	37.4657	63.5674	47.2357	33.4616	0.762715	0.334306	-0.497372	0.770268	0.720373	0.999221	0.999221
Lysine	1.20188	1.37196	1.28116	1.39054	0.190943	0.092154	0.118203	0.890602	0.871953	0.999221	0.999221
Mannose phosphate	0.141399	0.143818	0.153557	0.12083	0.0244738	0.119007	-0.3458	0.82613	0.583924	0.999221	0.999221
Methionine	1.35519	2.33948	0.502249	1.59356	0.7877	-1.43202	1.66578	0.0532998	0.00934908	0.25127	0.117963
Methionine sulfoxide	0.235823	0.400425	0.116377	0.297739	0.763826	-1.0189	1.35524	0.0270516	0.0209907	0.170664	0.160804
Methyl adenosine	0.000412567	0.00136862	0.00212295	0.00160162	1.73002	2.36337	-0.406541	0.113071	0.766438	0.433102	0.999221
Methyl guanosine	0.00690169	0.00938165	0.00376549	0.0140831	0.442891	-0.874112	1.90305	0.445292	0.225984	0.999221	0.751527
Methyl quinoline	0.196427	0.277599	0.232626	0.2288	0.499007	0.244017	-0.0239205	0.80521	0.983234	0.999221	0.999221
Methyl thioadenosine	0.101138	0.109155	0.0866508	0.0916118	0.110061	-0.223034	0.0803214	0.839019	0.942851	0.999221	0.999221
NAD+	0.0138947	0.0158312	0.00529345	0.0132111	0.188231	-1.39226	1.31947	0.0175131	0.0266882	0.136602	0.170664
Nicotinamide	0.0149319	0.0129196	0.0143682	0.0137104	-0.208839	-0.0555153	-0.0676133	0.970419	0.958701	0.999221	0.999221
Nicotinic acid	10.0067	13.2778	10.357	11.1849	0.408055	0.0496479	0.110948	0.945087	0.877017	0.999221	0.999221
NMN	0.00783678	0.00940891	0.0193083	0.00702045	0.263767	1.30089	-1.45959	0.011596	0.00558066	0.120368	0.0953349
Octanoyl carnitine	0.00609927	0.00983072	0.00222861	0.0069614	0.688661	-1.45249	1.64324	0.031288	0.0174946	0.18387	0.136602
Ornithine	0.0854684	0.0560257	0.139684	0.0715987	-0.609302	0.708705	-0.964163	0.169365	0.167982	0.572107	0.572107
Pantethine	0.043224	0.0440038	0.0346376	0.0114694	0.0257955	-0.319493	-1.59455	0.806008	0.162358	0.999221	0.566274
Pantothenic acid	0.853927	1.0114	0.792647	1.27155	0.244168	-0.107434	0.681836	0.873778	0.376092	0.999221	0.999221
Phenylalanine	68.4717	98.3328	71.6656	71.7351	0.522165	0.0657746	0.00139696	0.941809	0.998931	0.999221	0.999221
Phenylalanyl asparagine	0.0650396	0.116222	0.049958	0.0160501	0.837488	-0.380602	-1.63813	0.775883	0.342264	0.999221	0.998851
Phospho serine	0.0676249	0.0642578	0.0721026	0.0724193	-0.0736835	0.0924949	0.00632302	0.883703	0.99204	0.999221	0.999221
Phosphoenolpyruvic acid	0.069403	0.03903	0.0992479	0.0196637	-0.830416	0.516038	-2.33551	0.0572574	0.000386468	0.257713	0.033159
Phospho threonine	0.0589992	0.112301	0.0601917	0.0559248	0.928597	0.0288696	-0.106077	0.98207	0.937814	0.999221	0.999221
Phospho pantethine	0.237243	0.297647	0.12052	0.14316	0.327237	-0.977087	0.248353	0.307993	0.863658	0.950569	0.999221
Proline	14.9266	19.1794	15.2786	13.9846	0.361673	0.0336284	-0.127676	0.972369	0.881016	0.999221	0.999221
Propionyl carnitine	0.0119448	0.0189712	0.00670381	0.0160462	0.667425	-0.83333	1.25918	0.108834	0.0406745	0.424454	0.207902
Pseudouridine	0.0284945	0.0184758	0.0240315	0.0172839	-0.625051	-0.245757	-0.475496	0.859136	0.757758	0.999221	0.999221
Pyridoxal phosphate	0.00872055	0.009054	0.00749233	0.00848064	0.0541367	-0.219004	0.178758	0.585519	0.433679	0.999221	0.999221
Pyroglutamic acid	1.08888	1.33475	1.1252	1.34958	0.293723	0.0473311	0.26233	0.952368	0.7103	0.999221	0.999221
Ribose/xylulose phosphate	0.0819149	0.103593	0.092875	0.0767786	0.338729	0.181164	-0.274585	0.80822	0.750661	0.999221	0.999221
Saccharopine	0.0317663	0.0408937	0.0234904	0.0239742	0.364382	-0.435423	0.0294113	0.116386	0.917003	0.437981	0.999221
S-adenosylmethionine	0.496254	0.882837	0.0999647	0.502661	0.831068	-2.31159	2.33009	7.51591e-05	0.000174465	0.0161216	0.0187113
Serinyl methionine	0.0142203	0.0159969	0.00339455	0.0161059	0.169839	-2.06666	2.2463	0.30346	0.35069	0.950251	0.999221
Serinyl proline	0.181199	0.242029	0.187173	0.167371	0.417605	0.0467961	-0.161322	0.964594	0.856455	0.999221	0.999221
S-lactoylglutathione	0.0027963	0.00354123	0.0223616	0.00222797	0.34073	2.99943	-3.32722	0.403958	0.391097	0.999221	0.999221
Spermidine	9.59694	5.189	12.8385	10.7402	-0.887118	0.419828	-0.257458	0.350445	0.568745	0.999221	0.999221
Spermine	0.000650438	0.000327328	0.00127631	0.000235972	-0.990677	0.972492	-2.43529	0.0254496	0.00200932	0.170664	0.0630284
Spermine dialdehyde	0.00207611	0.00110557	0.000723118	0.00311903	-0.909093	-1.52158	2.10879	0.0596212	0.0727268	0.260995	0.304132
Sphingosine	0.0036647	0.00430111	0.00655765	0.00280326	0.231014	0.839483	-1.22607	0.280369	0.0739562	0.904349	0.305069
Sucrose/Maltose	1.05329	1.12633	0.995023	0.954629	0.0967261	-0.0821006	-0.0597896	0.892826	0.924833	0.999221	0.999221
Thiamine	0.028999	0.0410503	0.0290808	0.0385634	0.50139	0.0040658	0.407167	0.993834	0.473613	0.999221	0.999221
Threonine	2.95167	3.2358	2.48036	2.38664	0.132589	-0.250985	-0.0555673	0.803323	0.957817	0.999221	0.999221
Thymidine	0.0423112	0.108032	0.00552668	0.0654204	1.35235	-2.93656	3.56526	0.0160322	0.00966358	0.134859	0.118448
Thymine	0.00773728	0.0101048	0.0191479	0.0111127	0.385143	1.30729	-0.784983	0.0133865	0.0140495	0.124776	0.124776
TMP	0.0160923	0.00917059	0.0222324	0.00537029	-0.811282	0.466296	-2.04959	0.644446	0.167382	0.999221	0.572107
Tryptophan	14.3887	25.0542	6.00904	23.5938	0.800114	-1.25973	1.9732	0.0858009	0.0303885	0.34082	0.183615
Tyrosine	23.333	34.4216	24.4274	25.2725	0.560941	0.0661261	0.0490686	0.945161	0.964583	0.999221	0.999221
UDP	0.00204084	0.00282029	0.00594862	0.00172176	0.466678	1.54339	-1.78867	0.000932773	0.00352956	0.040016	0.0634723
UDP-GlcNAC	0.0669659	0.0474471	0.0778511	0.0401696	-0.497106	0.217292	-0.954612	0.864899	0.556486	0.999221	0.999221
UMP	0.000831425	0.00263148	0.00508989	0.0024297	1.66222	2.61397	-1.06685	0.000884563	0.0687461	0.040016	0.294921
Uracil	1.01804	1.16063	0.379093	0.754777	0.189111	-1.42518	0.993499	0.00308531	0.0261919	0.0630284	0.170664
Uric acid	1.9462	1.75919	1.32393	1.73953	-0.145749	-0.555831	0.393867	0.131686	0.295642	0.466888	0.939485
Uridine triphosphate	0.081629	0.0505956	0.0926436	0.0535804	-0.69007	0.182609	-0.789984	0.889277	0.600105	0.999221	0.999221
Valine	21.0593	32.0345	23.3498	20.6836	0.605166	0.148948	-0.17492	0.889362	0.886941	0.999221	0.999221
Valyl proline	0.211015	0.195671	0.131762	0.134102	-0.108916	-0.679408	0.0253939	0.686192	0.986224	0.999221	0.999221
Xanthine	1.66168	1.6474	1.25739	1.53656	-0.0124447	-0.402203	0.289271	0.481052	0.612212	0.999221	0.999221
Xanthosine	0.00411537	0.00669308	0.00521118	0.00571308	0.701647	0.340588	0.132659	0.740645	0.895218	0.999221	0.999221
Xanthosine phosphate	0.00732714	0.000569757	0.000747568	0.00017383	-3.68483	-3.29298	-2.10453	0.325193	0.362513	0.968805	0.999221
