# Supplementary material for: Regulation of the one carbon folate cycle as a shared metabolic signature of longevity
Source: Nat Commun. 2021 Jun 9;12:3486. doi: 10.1038/s41467-021-23856-9 (PMC8190293; doi:10.1038/s41467-021-23856-9)
Supplement: Supplementary file 7 — Source Data [file 41467_2021_23856_MOESM7_ESM.xlsx]

## Sheet: 01
Source data
Title: Regulation of the one carbon folate cycle as a shared metabolic signature of longevity
Authors: 1Andrea Annibal, 1Rebecca George Tharyan ,1Maribel Fides Schonewolff, 1Hannah Tam, 1Christian Latza, 1Markus Max Karl Auler 1,2,3Adam Antebi
1Max Planck Institute for Biology of Ageing, Joseph Stelzmann Str. 9b, 50931, Cologne, Germany
2Cologne Excellence Cluster on Cellular Stress Responses in Aging-Associated Diseases (CECAD), University of Cologne, 50931, Cologne, Germany
3Corresponding author aantebi@age.mpg.de

## Sheet: Fig 1d
Figure 1d
	Average peak area normalized to control (WT)
Compounds	WT	daf-2(e1370)	isp-1(qm150)	eat-2(ad465)	glp-1(e2141ts)
FA	1	3.9657	1.8359	2.217	0.9646
THF	1	5.247	1.8451	1.9509	1.4456
5MTHF	1	0.4155	0.5234	0.3232	1.1651
MN	1	1.4457	3.5562	3.2902	1.265
ML	1	0.1228	0.7649	0.5316	1.2557
FO	1	0.6266	1.3589	0.4206	0.8029
Significance was assessed using one-way anova Dunnett's multiple comparisons test. * p<0.5, ** p<0.01, ***p<0.001
Compounds		daf-2(e1370)	isp-1(qm150)	eat-2(ad465)	glp-1(e2141ts)
		vs WT	vs WT	vs WT	vs WT
FA		0.0017	0.003	0.0029	0.906
THF		0.0002	0.019	0.0254	0.0211
5MTHF		0.0002	0.0291	0.0002	0.2447
ML		0.0303	0.0033	<0.0001	0.2571
MN		<0.0001	0.0987	0.0032	0.3388
FO		0.0012	0.1126	0.0274	0.3756

## Sheet: Fig 2c
Figure 2c
	Average peak area normalized to control (WT)
Compounds	Luciferase	Luciferase +10nM FA	Luciferase +10nM 5MTHF	dhfr-1i	dhfr-1i +10nM 5MTHF	dhfr-1i+ FA
FA	1	0.9621	1.033	2.0318	1.8614	2.0724
THF	1	1.1318	2.113	<LOD	1.1314	<LOD
5MTHF	1	0.7106	1.5118	0.4364	0.9588	0.5186
MN	1	0.8732	1.4748	0.3445	0.9179	0.602
ML	1	1.018	1.043	0.5353	0.9549	0.4592
FO	1	0.7715	0.8714	0.4964	0.7587	0.4572
Significance was assessed using one-way anova Dunnett's multiple comparisons test. * p<0.5, ** p<0.01, ***p<0.001
Compounds		Luciferase vs +10nM FA	Luciferase vs +10nM 5MTHF	Luciferase vs dhfr-1i	dhfr-1i vs dhfr-1i +10nM 5MTHF	Luciferase vs dhfr-1i+ FA
FA		0.0001	0.0001	0.0001	0.6577	<0.0001
THF		0.7449	0.0001	N.D	N.D	N.D.
5MTHF		0.0405	0.0004	0.0001	0.0003	0.0035
MN		0.3897	0.0001	0.0001	0.0001	0.0059
ML		0.9997	0.9925	0.0015	0.0038	<0.0001
FO		0.1707	0.6493	0.0009	0.0965	0.0004
					N.D: refers to not detected

## Sheet: Fig 3b,c
Figure 3b,c
	Average peak area normalized to control (WT, Luciferase)
Compounds	Luciferase	Luciferase + 10nM FA	Luciferase + 10nM 5MTHF	Luciferase vs dhfr-1i	dhfr-1i vs dhfr-1i +10nM 5MTHF
Methionine	1	0.8567	1.4985	0.5713	0.9839
S-adenosyl methionine	1	0.7471	1.4166	0.5764	1.143
S adenosyl Homocysteine	1	1.4537	0.7469	1.5948	0.6804
Homocysteine	1	1.4126	0.6632	1.6391	0.4557
Significance was assessed using one-way anova Dunnett's multiple comparisons test. * p<0.5, ** p<0.01, ***p<0.001
Compounds		Luciferase vs +10nM FA	Luciferase vs +10nM 5MTHF	Luciferase vs dhfr-1i	dhfr-1i vs dhfr-1i +10nM 5MTHF
Methionine		0.293	0.0001	0.0005	0.0007
S-adenosyl methionine		0.0084	0.0001	0.0001	0.0001
S adenosyl Homocysteine		0.0008	0.0517	0.0001	0.0001
Homocysteine		0.0001	0.0007	0.0001	0.0001

## Sheet: Fig 5a
Figure 5a
	Average peak area normalized to control (WT)
Compounds	WT	daf-2(e1370)
Methionine	1	0.85179
S-adenosyl methionine	1	0.71733
Homocysteine	1	1.59665
Significance was assessed using two-sided t-test. Bar shows mean ± S.D, * p<0.5, ** p<0.01, ***p<0.001.
Compounds		daf-2 vs WT
Methionine		0.1865
S-adenosyl methionine		0.005
Homocysteine		<0.0001

## Sheet: Fig 5c
Figure 5c
Brain	Average peak area normalized to control (WT)
Compounds	WT		Irs-1-/-
FA	1		1.867
THF	1		2.014
5MTHF	1		0.2272
ML	1		1.483
MN	1		0.386
FO	1		0.6702
Significance was assessed using one-way anova Dunnett's multiple comparisons test. * p<0.5, ** p<0.01, ***p<0.001
Compounds			Irs-1-/- vs WT
FA			<0.0001
THF			<0.0001
5MTHF			<0.0001
ML			0.0117
MN			0.0008
FO			0.1681

## Sheet: Fig 5e
Figure 5e
Liver	Average peak area normalized to control (WT)
Compounds	WT	Irs-1-/-
FA	1	1.874
THF	1	2.391
5MTHF	1	0.299
ML	1	1.152
MN	1	0.2509
FO	1	0.4898
Significance was assessed using one-way anova Dunnett's multiple comparisons test. * p<0.5, ** p<0.01, ***p<0.001
Compounds		Irs-1-/- vs WT
FA		0.0007
THF		<0.0001
5MTHF		0.0089
ML		0.9778
MN		0.0045
FO		0.1027

## Sheet: Fig 5d
Figure 5d
Brain	Average peak area normalized to control (WT)
Compounds	WT	Irs-1-/-
Methionine	1	0.4342
S-adenosylmethionine	1	0.59479
Homocysteine	1	5.33974
Significance was assessed using one-way anova Dunnett's multiple comparisons test. * p<0.5, ** p<0.01, ***p<0.001
Compounds		Irs-1-/- vs WT
Methionine		0.0017
S-adenosylmethionine		0.0006
Homocysteine		0.004

## Sheet: Fig 5f
Figure 5f
Liver	Average peak area normalized to control (WT)
Compounds	WT	Irs-1-/-
Methionine	1	0.47328
S-adenosylmethionine	1	0.32255
Homocysteine	1	2.62672
Significance was assessed using one-way anova Dunnett's multiple comparisons test. * p<0.5, ** p<0.01, ***p<0.001
Compounds		Irs-1-/- vs WT
Methionine		0.0018
S-adenosylmethionine		0.0003
Homocysteine		0.0024
Supplemental Table 7: Lifespan Analyses.
Figure 2a
Strains	Treatment/RNAi	Mean LS	Mean Diff.	Max LS	Max Diff.	Median LS	Median Diff.	Log-rank(Mantel-Cox) test	Comparison	Replicates
WT	luciferase	18.54	0	28	0	17	0			BR1
WT	dhfr-1i	23.87	0.2877	36	0.2857	24	0.2418	< 0.0001	vs luciferase	Shown in Figure 2a
WT	tyms-1i	22.28	0.2018	36	0.2857	21	0.2353	0.0001	vs luciferase
WT	daf-2i	32.58	0.7575	58	1.0714	32	0.8824	< 0.0001	vs luciferase
WT	luciferase	16.42	0	30	0	17	0			BR2
WT	dhfr-1i	21.57	0.3141	36	0.2	21	0.2353	0.0002	vs luciferase
WT	tyms-1i	21.28	0.2965	34	0.1333	21	0.2353	0.0003	vs luciferase
WT	daf-2i	30.18	0.8383	60	1	28	0.6471	< 0.0001	vs luciferase
WT	luciferase	16	0	28	0	17	0			BR3
WT	dhfr-1i	21.36	0.301	34	0.2143	21	0.2353	0.0002	vs luciferase
WT	tyms-1i	20.88	0.2718	36	0.2857	21	0.2353	0.0007	vs luciferase
WT	daf-2i	28.74	0.7507	56	1	28	0.6471	< 0.0001	vs luciferase
Figure 2b, Extended data Fig. 3b
Strains	Treatment/RNAi	Mean LS	Mean Diff.	Max LS	Max Diff.	Median LS	Median Diff.	Log-rank(Mantel-Cox) test	Comparison	Replicates
WT	luciferase	21.01	0	29	0	23	0			BR1
WT	luciferase+10 nM FA	19.89	-0.0534	29	0	21	-0.087	0.0621	vs luciferase	Shown in Figure 2b
WT	luciferase+10 nM 5MTHF	21.01	0.0002	30	0.0345	21	-0.087	0.9067	vs luciferase
WT	dhfr-1i	25.79	0.2275	39	0.3448	25	0.087	<0.0001	vs luciferase
WT	dhfr-1i+ 10nM 5MTHF	20.57	-0.021	29	0	21	-0.087	<0.0001	vs dhfr-1i
WT	dhfr-1i+ 10nM FA	25.01	0.1904	36	0.2414	22	-0.0435	<0.0001	vs luciferase
WT	luciferase	20.3	0	29	0	19	0			BR2
WT	luciferase+10 nM FA	19.2	-0.054	29	0	19	0	0.238	vs luciferase
WT	luciferase+10 nM 5MTHF	20.17	-0.0062	30	0.0345	19	0	0.5604	vs luciferase
WT	dhfr-1i	23.82	0.1736	39	0.3448	23	0.2105	<0.0001	vs luciferase
WT	dhfr-1i+ 10nM 5MTHF	21.19	0.0439	29	0	21	0.1053	0.0017	vs dhfr-1i
WT	dhfr-1i+ 10nM FA	24.5	0.2069	39	0.3448	22	0.1579	<0.0001	vs luciferase
WT	luciferase	22.02	0	30	0	23	0			BR3
WT	luciferase+10 nM FA	22.17	0.0068	32	0	21	0	0.6638	vs luciferase
WT	luciferase+10 nM 5MTHF	21.95	-0.003	32	0	21	0	0.8677	Vs luciferase
WT	dhfr-1i	25.78	0.228	39	0.2188	25	0.0869	0.0146	vs luciferase
WT	dhfr-1i+ 10nM 5MTHF	20.8	-0.0553	32	0	21	-0.087	0.0029	vs dhfr-1i
WT	dhfr-1i+ 10nM FA	26.3	0.19	36	0.2	25	0.0869	0.0124	vs luciferase
Figure 3e
Strains	Treatment/RNAi	Mean LS	Mean Diff.	Max LS	Max Diff.	Median LS	Median Diff.	Log-rank(Mantel-Cox) test	Comparison	Replicates
WT	luciferase	24.2		30		28				BR1
										Shown in Figure 3e
WT	luciferase+ 20mM methionine	23.88	-0.0055	32	0.0667	28	0	0.8479	vs luciferase
WT	luciferase+ 40mM methionine	24.2	0.0076	30	0	28	0	0.9103	vs luciferase
WT	dhfr-1i	29.7	0.2366	38	0.2667	32	0.1429	<0.0001	vs luciferase
WT	dhfr-1i+ 20mM methionine	28	0.1657	34	0.1333	30	0.0714	<0.0001	vs luciferase
								0.0078	vs dhfr-1i
WT	dhfr-1i+ 20mM methionine	24.1	0.0037	30	0	28	0	0.5484	vs luciferase
								<0.0001	vs dhfr-1i
WT	luciferase	22.87		28		24				BR2
WT	luciferase+ 20mM methionine	22.46	-0.0178	30	0.0714	24	0	0.3737	vs luciferase
WT	luciferase+ 40mM methionine	22.14	-0.0319	28	0	24	0	0.2172	vs luciferase
WT	dhfr-1i	28.43	0.2432	36	0.2857	30	0.25	<0.0001	vs luciferase
WT	dhfr-1i+ 20mM methionine	27.005	0.1808	34	0.2143	28	0.1667	<0.0001	vs luciferase
								0.0605	vs dhfr-1i
WT	dhfr-1i+ 20mM methionine	22.53	-0.0145	30	0.0714	24	0	0.8635	vs luciferase
								<0.0001	vs dhfr-1i
WT	luciferase	22.77		30	0	24				BR3
WT	luciferase+ 20mM methionine	22.47	-0.0128	30	0	24	-0.0769	0.3198	vs luciferase
WT	luciferase+ 40mM methionine	24.46	0.0743	30	0	26	0	0.4931	vs luciferase
WT	dhfr-1i	28.33	0.2443	34	0.1333	30	0.1538	<0.0001	vs luciferase
WT	dhfr-1i+ 20mM methionine	26.73	0.1741	32	0.0667	30	0.1538	<0.0001	vs luciferase
								0.0367	vs dhfr-1i
WT	dhfr-1i+ 20mM methionine	23	0.0102	30	0	26	0	0.8987	vs luciferase
								<0.0001	vs dhfr-1i
Figure 4a,b
Strains	Treatment/RNAi	Mean LS	Mean Diff.	Max LS	Max Diff.	Median LS	Median Diff.	Log-rank(Mantel-Cox) test	Comparison	Replicates
WT		21.9	0	31	0	22	0			BR1
daf-2(e1370)		41.93	0.9155	62	1	41	0.8636	<0.0001	vs WT	Shown in Figure 4a,b
daf-2(e1370)	+10nM 5MTHF	38.94	0.7791	57	0.8387	22	0.7727	0.0208	vs daf-2(e1370)
isp-1(qm150)		29.86	0.3639	44	0.4194	29	0.3182	<0.0001	vs WT
isp-1(qm150)	+10nM 5MTHF	27.01	0.234	34	0.0968	29	0.3182	0.001	vs isp-1(qm150)
WT		23.05	0	31	0	24	0			BR2
daf-2(e1370)		42.87	0.86	64	1.0645	41	0.7083	<0.0001	vs WT
daf-2(e1370)	+10nM 5MTHF	39.21	0.7011	57	0.8387	37	0.5417	0.013	vs daf-2(e1370)
isp-1(qm150)		30.15	0.3078	44	0.4194	31	0.2917	<0.0001	vs WT
isp-1(qm150)	+10nM 5MTHF	27.19	0.1797	34	0.0968	29	0.2083	0.0011	vs isp-1(qm150)
WT		20.68	0	31	0	24	0			BR3
daf-2(e1370)		41.22	0.9931	62	1	41	0.7083	<0.0001	vs WT
daf-2(e1370)	+10nM 5MTHF	29.21	0.4127	48	0.5484	35	0.4583	<0.0001	vs daf-2(e1370)
isp-1(qm150)		26.59	0.2859	44	0.4194	26	0.0833	<0.0001	vs WT
isp-1(qm150)	+10nM 5MTHF	23.51	0.1367	34	0.0968	24	0	0.0019	vs isp-1(qm150)
Figure 4e
Strains	Treatment/RNAi	Mean LS	Mean Diff.	Max LS	Max Diff.	Median LS	Median Diff.	Log-rank(Mantel-Cox) test	Comparison	Replicates
WT	luciferase	21.67	0	32	0	21	0			BR1
WT	dhfr-1i	25.36	0.1703	39	0.2188	28	0.3333	<0.0001	vs luciferase	Shown in Figure 4e
daf-16(mgDf50)	luciferase	10.48	-0.5162	21	-0.3438	9	-0.5714	<0.0001	vs luciferase
daf-16(mgDf50)	luciferase + 10nM 5MTHF	9.91	-0.5427	23	-0.2813	9	-0.5714	0.5068	vs daf-16(mgDf50) luciferase
daf-16(mgDf50)	dhfr-1i	12.26	-0.434	25	-0.2188	14	-0.3333	<0.0001	vs daf-16(mgDf50) luciferase
daf-16(mgDf50)	dhfr-1i + 10nM 5MTHF	10.77	-0.5027	23	-0.2813	11	-0.4762	0.0005	vs daf-16(mgDf50) dhfr-1i
WT	luciferase	21.21	0	32	0	21	0			BR2
WT	dhfr-1i	23.51	0.1084	39	0.2188	23	0.0952	<0.0001	vs luciferase
daf-16(mgDf50)	luciferase	11.33	-0.4659	23	-0.2813	11	-0.4762	<0.0001	vs luciferase
daf-16(mgDf50)	Luciferase + 10nM 5MTHF	12.49	-0.4112	23	-0.2813	14	-0.3333	0.1181	vs daf-16(mgDf50) luciferase
daf-16(mgDf50)	dhfr-1i	12.16	-0.4269	25	-0.2188	11	-0.4762	0.3298	vs daf-16(mgDf50) luciferase
daf-16(mgDf50)	dhfr-1i + 10nM 5MTHF	9.77	-0.5391	23	-0.2813	9	-0.5714	0.9341	vs daf-16(mgDf50) dhfr-1i
WT	luciferase	18.94	0	30	0	19	0			BR3
WT	dhfr-1i	22.61	0.1962	35	0.1667	23	0.2105	0.0029	vs luciferase
daf-16(mgDf50)	luciferase	11.35	-0.3996	23	-0.2333	11	-0.4211	<0.0001	vs luciferase
daf-16(mgDf50)	luciferase + 10nM 5MTHF	10.12	-0.4643	23	-0.2333	9	-0.5263	0.1209	vs daf-16(mgDf50) luciferase
daf-16(mgDf50)	dhfr-1i	12.53	-0.3369	25	-0.1667	11	-0.4211	0.0978	vs daf-16(mgDf50) luciferase
daf-16(mgDf50)	dhfr-1i + 10nM 5MTHF	10.72	-0.4327	23	-0.2333	9	-0.5263	0.0019	vs daf-16(mgDf50) dhfr-1i
Extended Data Fig 3g
Strains	Treatment/RNAi	Mean LS	Mean Diff.	Max LS	Max Diff.	Median LS	Median Diff.	Log-rank(Mantel-Cox) test	Comparison	Replicate
WT	luciferase	18.54	0	28	0	17	0			BR1
WT	mthfr-1i	20.61	0.0328	30	0	21	0	0.075	vs luciferase
WT	mel-32i	17.72	-0.0011	28	0	17	0	0.356	vs luciferase
WT	tyms-1i	24.12	0.286	36	0.2143	24	0.2353	< 0.0001	vs luciferase
WT	dhfr-1i	23.89	0.3604	36	0.2857	24	0.2353	< 0.0001	vs luciferase
WT	F38B6.4i	17.81	0.1289	28	0.0714	19	0	0.3076	vs luciferase
WT	daf-2i	33.68	1.002	58	1.1429	32	0.8824	< 0.0001	vs luciferase
WT	dao-3i	16.05	0.0918	30	0	15	0.1176	0.0718	vs luciferase
WT	luciferase	16.98	0	30	0	17	0			BR2
WT	mthfr-1i	17.08	0.006	28	-0.0667	17	0	0.8436	vs luciferase
WT	mel-32i	16.52	-0.027	28	-0.0667	17	0	0.5554	vs luciferase
WT	tyms-1i	21.27	0.2526	34	0.1333	21	0.2353	0.0001	vs luciferase
WT	dhfr-1i	22.5	0.3251	36	0.2	21	0.2353	< 0.0001	vs luciferase
WT	F38B6.4i	18.67	0.0996	30	0	17	0	0.129	vs luciferase
WT	daf-2i	33.11	0.9502	60	1	32	0.8824	< 0.0001	vs luciferase
WT	dao-3i	18.06	0.0635	28	-0.0667	19	0.1176	0.583	vs luciferase
WT	luciferase	24.54		30		28				BR3
WT	mthfr-1i	24.48	0	30	0	28	0	0.8407	vs luciferase
WT	mel-32i	24.17	-0.0133	30	0	28	0	0.3837	vs luciferase
WT	tyms-1i	29.79	0.2162	36	0.2	32	0.1429	<0.0001	vs luciferase
WT	dhfr-1i	28.56	0.2067	36	0.2	32	0.1429	<0.0001	vs luciferase
WT	F38B6.4i	24.29	-0.0084	30	0	28	0	0.9254	vs luciferase
WT	daf-2i	45.97	0.8763	55	0.8333	52	0.8571	<0.0001	vs luciferase
WT	dao-3i	25.61	0.0456	32	0.0667	28	0	0.1578	vs luciferase
Extended data Fig. 5d
Strains	Treatment/RNAi	Mean LS	Mean Diff.	Max LS	Max Diff.	Median LS	Median Diff.	Log-rank(Mantel-Cox) test	Comparison	Replicate
WT	luciferase	16.25	0	30	0	19	0			BR1
WT	dhfr-1i	21.63	0.3314	36	0.2	22	0.1579	0.0004	vs luciferase
daf-2(e1370)	luciferase	30.35	0.8679	54	0.8	32	0.6842	<0.0001	vs luciferase
daf-2(e1370)	dhfr-1i	29.56	0.8197	54	0.8	30	0.5789	<0.0001	vs luciferase
								0.261	vs daf-2(e1370)
WT	luciferase	18.53	0	28	0	17	0			BR2
WT	dhfr-1i	23.91	0.312	35	0.25	22	0.2941	0.0004	vs luciferase
daf-2(e1370)	luciferase	31.43	0.6959	58	1.0714	30	0.7647	<0.0001	vs luciferase
daf-2(e1370)	dhfr-1i	29.97	0.6167	58	1.0714	30	0.7647	<0.0001	vs luciferase
								0.3458	vs daf-2(e1370)

## Sheet: Supp Table 3
Supplemental Table 3: Enrichment analysis of metabolites in longevity mutants (linked to Extended Data Fig 1d,e,f,g).
glp-1 vs WT-25	total	expected	hits	Raw p	Holm p	FDR
Aminoacyl-tRNA biosynthesis	48	1.48	8	6.67e-05	0.0056	0.0056
Purine metabolism	65	2.01	7	0.00303	0.251	0.127
Phenylalanine, tyrosine and tryptophan biosynthesis	4	0.124	2	0.00538	0.442	0.151
Glutathione metabolism	28	0.865	4	0.00949	0.769	0.199
D-Glutamine and D-glutamate metabolism	6	0.185	2	0.0129	1	0.217
Valine, leucine and isoleucine biosynthesis	8	0.247	2	0.0232	1	0.278
beta-Alanine metabolism	21	0.648	3	0.0249	1	0.278
Arginine and proline metabolism	38	1.17	4	0.0273	1	0.278
Pyrimidine metabolism	39	1.2	4	0.0297	1	0.278
Phenylalanine metabolism	10	0.309	2	0.0359	1	0.301
Lysine degradation	25	0.772	3	0.0394	1	0.301
Arginine biosynthesis	14	0.432	2	0.0671	1	0.47
Histidine metabolism	16	0.494	2	0.0851	1	0.55
Pantothenate and CoA biosynthesis	19	0.587	2	0.114	1	0.661
Riboflavin metabolism	4	0.124	1	0.118	1	0.661
Nitrogen metabolism	6	0.185	1	0.172	1	0.902
Thiamine metabolism	7	0.216	1	0.197	1	0.976
Alanine, aspartate and glutamate metabolism	28	0.865	2	0.213	1	0.995
Ubiquinone and other terpenoid-quinone biosynthesis	9	0.278	1	0.247	1	1
Biotin metabolism	10	0.309	1	0.27	1	1
Glycine, serine and threonine metabolism	33	1.02	2	0.271	1	1
Glycerophospholipid metabolism	36	1.11	2	0.306	1	1
Tyrosine metabolism	42	1.3	2	0.375	1	1
Butanoate metabolism	15	0.463	1	0.377	1	1
Porphyrin and chlorophyll metabolism	30	0.926	1	0.613	1	1
Glyoxylate and dicarboxylate metabolism	32	0.988	1	0.637	1	1
Cysteine and methionine metabolism	33	1.02	1	0.649	1	1
Amino sugar and nucleotide sugar metabolism	37	1.14	1	0.691	1	1
Fatty acid degradation	39	1.2	1	0.71	1	1
Valine, leucine and isoleucine degradation	40	1.24	1	0.72	1	1
daf-2 vs WT	total	expected	hits	Raw p	Holm p	FDR
Aminoacyl-tRNA biosynthesis	48	2.02	12	2.3e-07	1.93e-05	1.93e-05
Purine metabolism	65	2.73	12	7.59e-06	0.00063	0.000319
D-Glutamine and D-glutamate metabolism	6	0.252	4	4.01e-05	0.00329	0.00112
Valine, leucine and isoleucine biosynthesis	8	0.336	4	0.000176	0.0142	0.00369
Pantothenate and CoA biosynthesis	19	0.799	5	0.000828	0.0662	0.0139
Arginine biosynthesis	14	0.589	4	0.00207	0.164	0.029
Nicotinate and nicotinamide metabolism	15	0.631	4	0.00274	0.214	0.0329
Arginine and proline metabolism	38	1.6	6	0.00418	0.322	0.0439
Phenylalanine, tyrosine and tryptophan biosynthesis	4	0.168	2	0.00989	0.752	0.0758
Riboflavin metabolism	4	0.168	2	0.00989	0.752	0.0758
beta-Alanine metabolism	21	0.883	4	0.00993	0.752	0.0758
Nitrogen metabolism	6	0.252	2	0.0234	1	0.164
Alanine, aspartate and glutamate metabolism	28	1.18	4	0.0272	1	0.176
Phenylalanine metabolism	10	0.42	2	0.063	1	0.378
Pyrimidine metabolism	39	1.64	4	0.0777	1	0.435
Lysine degradation	25	1.05	3	0.0844	1	0.443
Tryptophan metabolism	41	1.72	4	0.0899	1	0.444
Glutathione metabolism	28	1.18	3	0.11	1	0.514
Histidine metabolism	16	0.673	2	0.143	1	0.633
Cysteine and methionine metabolism	33	1.39	3	0.159	1	0.666
Valine, leucine and isoleucine degradation	40	1.68	3	0.235	1	0.9
Pyruvate metabolism	22	0.925	2	0.236	1	0.9
Thiamine metabolism	7	0.294	1	0.26	1	0.95
Ubiquinone and other terpenoid-quinone biosynthesis	9	0.378	1	0.321	1	1
One carbon pool by folate	9	0.378	1	0.321	1	1
Vitamin B6 metabolism	9	0.378	1	0.321	1	1
Biotin metabolism	10	0.42	1	0.35	1	1
Glyoxylate and dicarboxylate metabolism	32	1.35	2	0.393	1	1
Amino sugar and nucleotide sugar metabolism	37	1.56	2	0.467	1	1
Butanoate metabolism	15	0.631	1	0.477	1	1
Tyrosine metabolism	42	1.77	2	0.535	1	1
Citrate cycle (TCA cycle)	20	0.841	1	0.579	1	1
Glycolysis / Gluconeogenesis	26	1.09	1	0.676	1	1
Porphyrin and chlorophyll metabolism	30	1.26	1	0.728	1	1
Glycine, serine and threonine metabolism	33	1.39	1	0.761	1	1
Glycerophospholipid metabolism	36	1.51	1	0.791	1	1
isp-1 vs WT	total	expected	hits	Raw p	Holm p	FDR
D-Glutamine and D-glutamate metabolism	6	0.146	5	3.8e-08	3.19e-06	3.19e-06
Arginine biosynthesis	14	0.34	4	0.000249	0.0207	0.0105
Pantothenate and CoA biosynthesis	19	0.462	4	0.000884	0.0725	0.0247
Purine metabolism	65	1.58	6	0.00394	0.319	0.0618
Alanine, aspartate and glutamate metabolism	28	0.681	4	0.00399	0.319	0.0618
Butanoate metabolism	15	0.365	3	0.00492	0.389	0.0618
Aminoacyl-tRNA biosynthesis	48	1.17	5	0.00515	0.402	0.0618
Nitrogen metabolism	6	0.146	2	0.00811	0.625	0.0852
Valine, leucine and isoleucine biosynthesis	8	0.194	2	0.0147	1	0.137
Cysteine and methionine metabolism	33	0.802	3	0.0437	1	0.367
Nicotinate and nicotinamide metabolism	15	0.365	2	0.0495	1	0.378
Arginine and proline metabolism	38	0.924	3	0.0622	1	0.436
Tryptophan metabolism	41	0.997	3	0.0748	1	0.484
Phenylalanine, tyrosine and tryptophan biosynthesis	4	0.0972	1	0.0938	1	0.563
Glutathione metabolism	28	0.681	2	0.147	1	0.821
Thiamine metabolism	7	0.17	1	0.159	1	0.832
Glyoxylate and dicarboxylate metabolism	32	0.778	2	0.181	1	0.896
One carbon pool by folate	9	0.219	1	0.199	1	0.919
Glycerophospholipid metabolism	36	0.875	2	0.217	1	0.919
Phenylalanine metabolism	10	0.243	1	0.219	1	0.919
Pyrimidine metabolism	39	0.948	2	0.245	1	0.969
Valine, leucine and isoleucine degradation	40	0.972	2	0.254	1	0.969
Histidine metabolism	16	0.389	1	0.327	1	1
Glycerolipid metabolism	16	0.389	1	0.327	1	1
Citrate cycle (TCA cycle)	20	0.486	1	0.391	1	1
Fructose and mannose metabolism	20	0.486	1	0.391	1	1
beta-Alanine metabolism	21	0.511	1	0.406	1	1
Pyruvate metabolism	22	0.535	1	0.42	1	1
Lysine degradation	25	0.608	1	0.462	1	1
Glycolysis / Gluconeogenesis	26	0.632	1	0.475	1	1
Inositol phosphate metabolism	30	0.729	1	0.526	1	1
Porphyrin and chlorophyll metabolism	30	0.729	1	0.526	1	1
Fatty acid degradation	39	0.948	1	0.622	1	1
eat-2 vs WT	total	expected	hits	Raw p	Holm p	FDR
Aminoacyl-tRNA biosynthesis	48	2.05	12	2.75e-07	2.31e-05	2.31e-05
D-Glutamine and D-glutamate metabolism	6	0.256	4	4.27e-05	0.00355	0.00149
Purine metabolism	65	2.78	11	5.32e-05	0.00436	0.00149
Arginine biosynthesis	14	0.598	5	0.000181	0.0147	0.0038
Nicotinate and nicotinamide metabolism	15	0.641	4	0.0029	0.232	0.0487
Valine, leucine and isoleucine biosynthesis	8	0.342	3	0.00357	0.282	0.05
Arginine and proline metabolism	38	1.62	6	0.00452	0.353	0.0542
Alanine, aspartate and glutamate metabolism	28	1.2	5	0.00558	0.429	0.0586
Pantothenate and CoA biosynthesis	19	0.811	4	0.00724	0.55	0.0676
Phenylalanine, tyrosine and tryptophan biosynthesis	4	0.171	2	0.0102	0.765	0.0856
Nitrogen metabolism	6	0.256	2	0.0241	1	0.184
beta-Alanine metabolism	21	0.897	3	0.0571	1	0.399
Phenylalanine metabolism	10	0.427	2	0.0648	1	0.417
Amino sugar and nucleotide sugar metabolism	37	1.58	4	0.0695	1	0.417
Lysine degradation	25	1.07	3	0.0875	1	0.49
Tryptophan metabolism	41	1.75	4	0.094	1	0.493
Glutathione metabolism	28	1.2	3	0.114	1	0.563
Butanoate metabolism	15	0.641	2	0.132	1	0.616
Histidine metabolism	16	0.683	2	0.147	1	0.649
Riboflavin metabolism	4	0.171	1	0.16	1	0.655
Cysteine and methionine metabolism	33	1.41	3	0.164	1	0.655
Pyrimidine metabolism	39	1.67	3	0.23	1	0.88
Valine, leucine and isoleucine degradation	40	1.71	3	0.242	1	0.884
Thiamine metabolism	7	0.299	1	0.264	1	0.923
Galactose metabolism	27	1.15	2	0.322	1	1
Ubiquinone and other terpenoid-quinone biosynthesis	9	0.384	1	0.326	1	1
One carbon pool by folate	9	0.384	1	0.326	1	1
Biotin metabolism	10	0.427	1	0.355	1	1
Glyoxylate and dicarboxylate metabolism	32	1.37	2	0.401	1	1
Glycine, serine and threonine metabolism	33	1.41	2	0.416	1	1
Glycosylphosphatidylinositol (GPI)-anchor biosynthesis	14	0.598	1	0.459	1	1
Tyrosine metabolism	42	1.79	2	0.544	1	1
Citrate cycle (TCA cycle)	20	0.854	1	0.585	1	1
Fructose and mannose metabolism	20	0.854	1	0.585	1	1
Pentose phosphate pathway	22	0.94	1	0.62	1	1
Pyruvate metabolism	22	0.94	1	0.62	1	1
Glycolysis / Gluconeogenesis	26	1.11	1	0.682	1	1
Porphyrin and chlorophyll metabolism	30	1.28	1	0.733	1	1
Glycerophospholipid metabolism	36	1.54	1	0.796	1	1
